# Supplementary material for: The impact of light and thioredoxins on the plant thiol-disulfide proteome
Source: Plant Physiol. 2024 Jan 12;195(2):1536–60. doi: 10.1093/plphys/kiad669 (PMC11142374; doi:10.1093/plphys/kiad669)
Supplement: kiad669_Supplementary_Data [file kiad669_supplementary_data.zip]

Archive with 6 entries (6 files):
- Supplemental Figures_resubmission_revision2.pdf
- Supplemental table 1_resubmission_final.xlsx
- Supplemental table 2_resubmission_final.xlsx
- Supplemental table 3_resubmission_final.xlsx
- Supplemental table 4_resubmission_final.xlsx
- Supplemental table 5_resubmission_final.xlsx
