# Supplementary material for: The impact of light and thioredoxins on the plant thiol-disulfide proteome
Source: Plant Physiol. 2024 Jan 12;195(2):1536–60. doi: 10.1093/plphys/kiad669 (PMC11142374; doi:10.1093/plphys/kiad669)
Supplement: kiad669_Supplementary_Data [file kiad669_supplementary_data.zip › Supplemental table 1_resubmission_final.xlsx]

## Sheet: Total
Supplemental Table S1. Proteins showing statistically significant changes in oxidation states in response to illumination compared to the dark.					Log2 fold change						p value
Function	Location SUBAcon	AGI	Gene name	Description	EN	L10	L120	L360		Gene name	L10	L120	L360
Type X_Protein degradation	plastid	AT1G02560	CLPP5	CLPP5; ATP-dependent Clp protease proteolytic subunit 5	0	-0.422599	-0.483408	-0.186234		CLPP5	0.00742	0.00256	0.26404
Type X_Protein modification	cytosol	AT1G02930	GSTF6	GSTF6; Glutathione S-transferase F6	0	-0.263846	-0.355199	0.0609543		GSTF6	0.0557	0.0109	0.8574
Type I_Photosynthesis	plastid	AT1G03130	PSAD2	PSAD2; Photosystem I reaction center subunit II-2	-1.60171e-16	-0.392082	-0.247192	-0.0760333		PSAD2	0.039	0.218	0.892
Type VIII_Phytohormone	golgi	AT1G05010	ACO4	ACO4; 1-aminocyclopropane-1-carboxylate oxidase 4	0	-0.405794	-0.163494	-0.151026		ACO4	0.001	0.0802	0.1106
Type X_Protein biosynthesis	plastid	AT1G05190	RPL6	RPL6; 50S ribosomal protein L6	0	-0.0411131	-0.56091	-0.148267		RPL6	0.9908	0.0365	0.7544
Type XII_Protein transport	cytosol	AT1G07140	RANBP1A	RANBP1A; Ran-binding protein 1 homolog a	3.20343e-16	0.414502	1.07479	0.80484		RANBP1A	0.6649	0.0132	0.1111
Type XVI_Not assigned	plastid	AT1G07700	AT1G07700	AT1G07700; Thioredoxin-like 4	0	-1.62274	-0.840696	-0.886709		AT1G07700	0.001	0.00179	0.00134
Type X_Protein biosynthesis	cytosol	AT1G07770	RPS15AF	RPS15AF; 40S ribosomal protein S15a-1	0	0.579126	0.386737	0.432205		RPS15AF	0.00417	0.082	0.03361
Type X_Protein biosynthesis	cytosol	AT1G08360	RPL10AA	RPL10AA; 60S ribosomal protein L10a-1	0	0.856933	0.175465	-0.0270113		RPL10AA	0.00543	0.87431	0.9995
Type VII_Redox homeostasis	cytosol	AT1G08830	CSD1	CSD1; Superoxide dismutase [Cu-Zn] 1	0	0.613419	0.976739	0.241003		CSD1	0.2643	0.0187	0.8966
Type X_Protein modification	endoplasmic reticulum	AT1G09210	CRT2	CRT2; Calreticulin-2	0	0.282155	0.717353	0.441494		CRT2	0.5892	0.0127	0.2162
Type IX_RNA processing	plastid	AT1G09340	CRB	CRB; Chloroplast stem-loop binding protein of 41 kDa b	0	-0.399756	-0.36767	0.0370715		CRB	0.0417	0.0612	0.9843
Type X_Protein biosynthesis	cytosol	AT1G09640	AT1G09640	AT1G09640; Probable elongation factor 1-gamma 1	0	-0.190441	-0.487714	-0.103882		AT1G09640	0.33198	0.00469	0.71204
Type X_Protein degradation	extracellular	AT1G09750	AED3	AED3; Aspartyl protease	3.20343e-16	0.7488	0.411618	0.445948		AED3	0.00551	0.23315	0.17561
Type III_Carbohydrate metabolism	plastid	AT1G10760	GWD1	GWD1; Alpha-glucan water dikinase 1	0	-0.574682	-0.69111	-0.40793		GWD1	0.0177	0.006	0.0855
Type X_Protein degradation	vacuole	AT1G11910	APA1	APA1; Aspartic proteinase A1	0	-0.359348	-0.107096	-0.152505		APA1	0.0234	0.6417	0.3914
Type XVI_Not assigned	nucleus	AT1G12270	HOP1	HOP1; Hsp70-Hsp90 organizing protein 1	0	0.776307	1.29471	1.03181		HOP1	0.30417	0.00949	0.08534
Type X_Protein degradation	plastid	AT1G12410	CLPR2	CLPR2; ATP-dependent Clp protease proteolytic subunit-related protein 2	3.20343e-16	-0.280932	-0.383702	-0.112967		CLPR2	0.0752	0.0117	0.6778
Type XII_Solute transport	vacuole,golgi	AT1G12840	VHA-C	VHA-C; V-type proton ATPase subunit C	0	-0.442225	-0.642592	-0.198253		VHA-C	0.1452	0.0177	0.578
Type VIII_Phytohormone	plastid	AT1G13280	AOC4	AOC4; Allene oxide cyclase 4	0	0.267191	0.556624	0.368873		AOC4	0.5282	0.0285	0.1845
Type II_Cellular respiration	nucleus,cytosol	AT1G13440	GAPC2	GAPC2; Glyceraldehyde-3-phosphate dehydrogenase GAPC2	3.20343e-16	0.133032	0.0118459	0.33252		GAPC2	0.6569	0.9996	0.0454
Type IV_Amino acid metabolism	plastid	AT1G14810	AT1G14810	AT1G14810; Uncharacterized protein	0	0.0969859	0.330346	0.0656529		AT1G14810	0.7186	0.0111	0.8873
Type XVI_Not assigned	plastid	AT1G16880	ACR11	ACR11; ACT domain-containing protein ACR11	-4.80514e-16	-0.380429	-0.594528	-0.332079		ACR11	0.0816	0.0087	0.1336
Type XVI_Not assigned	extracellular	AT1G17100	ATHBP1	ATHBP1; SOUL heme-binding protein	0	0.15989	0.286351	0.387936		AT1G17100	0.6335	0.1801	0.0415
Type X_Protein biosynthesis	cytosol	AT1G18080	RACK1A	RACK1A; Receptor for activated C kinase 1A	0	-0.239398	-0.539058	0.0322917		RACK1A	0.3994	0.0294	0.9948
Type XVI_Not assigned	plasma membrane	AT1G18210	CML27	CML27; Probable calcium-binding protein CML27	0	0.991777	1.05264	0.667116		CML27	0.0271	0.0159	0.2469
Type XII_Nutrient transport	plastid	AT1G19920	ATPS2	ATPS2; ATP sulfurylase 2	0	0.629433	0.488741	0.381513		ATPS2	0.001	0.00566	0.03871
Type I_Photosynthesis	plastid	AT1G20020	LFNR2	LFNR2; Ferredoxin--NADP reductase	-1.60171e-16	-0.623809	-0.324778	-0.222973		LFNR2	0.0155	0.2134	0.4644
Type XVI_Not mapped	endoplasmic reticulum	AT1G21750	PDIL1-1	PDIL1-1; Protein disulfide isomerase-like 1-1	3.20343e-16	0.390366	0.765697	0.452408		PDIL1-1	0.19243	0.00148	0.10393
Type XVI_Not assigned	cytosol	AT1G22300	GRF10	GRF10; 14-3-3-like protein GF14 epsilon	0	-0.119833	-0.386418	-0.037539		GRF10	0.54356	0.00605	0.96302
Type XVI_Not assigned	plasma membrane,cytosol	AT1G22530	PATL2	PATL2; Patellin-2	0	-0.755321	-0.640336	-0.597565		PATL2	0.00679	0.01245	0.01802
Type III_Carbohydrate metabolism	cytosol	AT1G23190	PGM3	PGM3; Probable phosphoglucomutase	0	-0.283338	-0.99103	-0.202144		PGM3	0.4178	0.0037	0.6456
Type I_Photosynthesis	peroxisome	AT1G23310	GGAT1	GGAT1; Glutamate--glyoxylate aminotransferase 1	0	-0.293354	-0.459147	-0.0668911		GGAT1	0.2243	0.0457	0.9494
Type XVI_Not mapped	plastid	AT1G23740	AOR	AOR; Quinone oxidoreductase-like protein	0	-0.514335	-0.430319	-0.366207		AOR	0.001	0.00224	0.00727
Type XVI_Not assigned	extracellular	AT1G29660	AT1G29660	AT1G29660; GDSL esterase/lipase	0	0.454009	0.272506	0.318159		AT1G29660	0.00616	0.14972	0.07411
Type X_Protein biosynthesis	cytosol	AT1G29880	AT1G29880	AT1G29880; Glycine--tRNA ligase 1	0	-0.32349	-0.541566	-0.167644		AT1G29880	0.146	0.0112	0.5407
Type XVI_Not assigned	cytosol	AT1G30580	YchF1	YchF1; Obg-like ATPase 1	0	-0.195786	-0.27845	-0.36012		YchF1	0.1369	0.0313	0.011
Type XVI_Not mapped	plastid	AT1G31190	IMPL1	IMPL1; Phosphatase IMPL1	0	-0.364265	-0.296625	-0.0816177		IMPL1	0.0275	0.0575	0.8073
Type I_Photosynthesis	plastid	AT1G32060	PRK	PRK; Phosphoribulokinase	0	-0.79318	-0.72216	-0.335592		PRK	0.001	0.001	0.0758
Type I_Photosynthesis	mitochondrion	AT1G32470	GDH3	GDH3; Glycine cleavage system H protein 3	0	-0.0232453	0.683282	0.294201		GDH3	0.99923	0.00292	0.36281
Type XVI_Not assigned	cytosol	AT1G35160	GF14 PHI	GF14 PHI; 14-3-3-like protein GF14 phi	0	-0.341892	-0.41687	-0.141434		GF14 PHI	0.0265	0.0082	0.4661
Type I_Photosynthesis	plastid	AT1G42970	GAPB	GAPB; Glyceraldehyde-3-phosphate dehydrogenase	0	-0.46175	-0.500335	-0.144054		GAPB	0.0737	0.05	0.7553
Type X_Protein degradation	nucleus,cytosol	AT1G47250	PAF2	PAF2; Proteasome subunit alpha type-1-B	-1.60171e-16	0.597241	0.164248	0.253237		PAF2	0.0011	0.6602	0.3165
Type X_Protein biosynthesis	cytosol	AT1G49760	PAB8	PAB8; Polyadenylate-binding protein 8	0	0.477812	0.424152	0.00496204		PAB8	0.0442	0.0861	1
Type X_Protein degradation	plastid	AT1G49970	CLPR1	CLPR1; ATP-dependent Clp protease proteolytic subunit-related protein 1	3.20343e-16	-0.550647	-0.530765	-0.149208		CLPR1	0.0189	0.0169	0.6507
Type X_Protein biosynthesis	mitochondrion	AT1G50200	ALATS	ALATS; Alanine--tRNA ligase	3.20343e-16	-0.424586	-0.103126	-0.221301		ALATS	0.0387	0.869	0.3308
Type VII_Redox homeostasis	plastid	AT1G50320	ATHX	ATHX; Thioredoxin X	0	-0.697549	-0.0543913	0.105778		ATHX	0.00619	0.97394	0.82859
Type XVI_Not mapped	cytosol	AT1G50480	THFS	THFS; Formate--tetrahydrofolate ligase	3.20343e-16	0.330124	0.13848	0.240503		THFS	0.0298	0.5718	0.1526
Type XVI_Not mapped	plasma membrane	AT1G51805	AT1G51805	AT1G51805; Uncharacterized protein	-3.20343e-16	-0.485934	0.0493709	-0.0670735		AT1G51805	0.04	0.974	0.932
Type II_Cellular respiration	mitochondrion	AT1G51980	AT1G51980	AT1G51980; Probable mitochondrial-processing peptidase subunit alpha-1	0	-0.594823	-0.964166	-0.187435		AT1G51980	0.00624	0.001	0.46361
Type I_Photosynthesis	plastid	AT1G52230	PSAH2	PSAH2; Photosystem I reaction center subunit VI-2	0	-0.488759	-0.74585	-0.0198341		PSAH2	0.0145	0.001	0.9976
Type XVI_Not assigned	nucleus,cytosol	AT1G52410	TSA1	TSA1; TSK-associating protein 1	0	0.844156	1.37264	1.06733		TSA1	0.4568	0.0387	0.1907
Type I_Photosynthesis	cytosol	AT1G53310	PPC1	PPC1; Phosphoenolpyruvate carboxylase 1	0	-0.712777	-0.609856	-0.452136		PPC1	0.001	0.001	0.00641
Type I_Photosynthesis	plastid	AT1G54780	TLP18.3	TLP18.3; UPF0603 protein	0	-0.497349	-0.10677	-0.0449739		TLP18.3	0.00198	0.51159	0.92118
Type I_Photosynthesis	plastid	AT1G56190	PGK2	PGK2; Phosphoglycerate kinase 2	0	-0.492756	-0.567884	-0.214054		AT1G56190	0.01439	0.00596	0.33617
Type X_Protein modification	endoplasmic reticulum	AT1G56340	CRT1	CRT1; Calreticulin-1	0	0.389643	0.719532	0.418247		CRT1	0.3115	0.0119	0.2535
Type I_Photosynthesis	plastid	AT1G56500	SOQ1	SOQ1; Protein SUPPRESSOR OF QUENCHING 1	0	-0.366183	-0.348072	-0.201106		SOQ1	0.0115	0.00964	0.09721
Type X_Protein biosynthesis	cytosol	AT1G57720	AT1G57720	AT1G57720; Probable elongation factor 1-gamma 2	0	-0.0744191	-0.3467	0.0325783		AT1G57720	0.841	0.019	0.978
Type II_Cellular respiration	mitochondrion	AT1G59900	E1 ALPHA	E1 ALPHA; Pyruvate dehydrogenase E1 component subunit alpha-1	-1.60171e-16	-0.312498	-0.384176	-0.0584471		E1 ALPHA	0.0871	0.0345	0.9385
Type XVI_Not mapped	cytosol	AT1G60690	AT1G60690	AT1G60690; Probable aldo-keto reductase 3	0	0.290928	0.176725	0.207645		AT1G60690	0.0486	0.2538	0.1731
Type XVI_Not assigned	nucleus	AT1G62740	HOP2	HOP2; Hsp70-Hsp90 organizing protein 2	3.20343e-16	0.434226	0.863011	0.668556		HOP2	0.5862	0.0431	0.2048
Type X_Protein biosynthesis	plastid	AT1G62750	CPEFG	CPEFG; Elongation factor G	0	-0.528987	-0.580673	-0.121015		CPEFG	0.0262	0.0159	0.798
Type VII_Redox homeostasis	cytosol	AT1G63460	GPX8	GPX8; Probable glutathione peroxidase 8	0	0.365664	0.567235	0.235766		GPX8	0.07115	0.00144	0.31705
Type X_Protein degradation	plastid	AT1G63770	AT1G63770	AT1G63770; Puromycin-sensitive aminopeptidase	0	-0.449723	-0.576469	-0.157979		AT1G63770	0.0424	0.0081	0.5893
Type VII_Redox homeostasis	plastid	AT1G63940	MDAR6	MDAR6; Monodehydroascorbate reductase 6	0	-0.449068	-0.386715	-0.136626		MDAR5	0.00282	0.00846	0.44457
Type I_Photosynthesis	plastid	AT1G64770	NDF2	NDF2; Photosynthetic NDH subunit of subcomplex B2	0	-0.581179	-0.792459	-0.674511		NDF2	0.0333	0.0108	0.0114
Type XII_Nutrient transport	plasma membrane	AT1G66240	ATX1	ATX1; Copper transport protein	0	0.21604	0.527728	0.225669		ATX1	0.5592	0.0222	0.5257
Type X_Protein degradation	plastid	AT1G66670	CLPP3	CLPP3; ATP-dependent Clp protease proteolytic subunit 3	0	-0.181999	-0.40362	-0.00115431		CLPP3	0.184	0.00191	1
Type I_Photosynthesis	peroxisome	AT1G68010	HPR	HPR; Glycerate dehydrogenase	0	-0.522671	-0.72272	-0.276084		HPR	0.0842	0.0207	0.4349
Type XI_Cell wall	extracellular	AT1G68560	XYL1	XYL1; Alpha-xylosidase 1	-1.60171e-16	0.210236	0.616463	0.308456		XYL1	0.7383	0.0255	0.453
Type III_Carbohydrate metabolism	cytosol	AT1G70730	PGM2	PGM2; Probable phosphoglucomutase	0	-0.260488	-0.828534	-0.205837		PGM2	0.267	0.001	0.393
Type III_Carbohydrate metabolism	plastid	AT1G70820	AT1G70820	AT1G70820; Uncharacterized protein	0	-0.452417	-0.591832	-0.333554		AT1G70820	0.00941	0.001	0.03735
Type XVI_Not assigned	plasma membrane	AT1G72150	PATL1	PATL1; Patellin-1	-1.60171e-16	-0.904404	-0.75851	-0.635135		PATL1	0.001	0.001	0.00187
Type X_Protein biosynthesis	cytosol	AT1G72370	RPSAA	RPSAA; 40S ribosomal protein SA	0	0.847781	0.395729	0.145582		RPSAA	0.001	0.106	0.81
Type XVI_Not assigned	extracellular	AT1G72610	GLP1	GLP1; Germin-like protein subfamily 3 member 1	0	-0.545873	-0.202041	-0.0107527		GLP1	0.00204	0.25951	0.99939
Type XVI_Not mapped	cytosol	AT1G75280	AT1G75280	AT1G75280; Isoflavone reductase homolog P3	0	-0.413309	-0.327787	-0.0711312		AT1G75280	0.00205	0.00786	0.76059
Type XVI_Not mapped	cytosol	AT1G76680	OPR1	OPR1; 12-oxophytodienoate reductase 1	0	-0.0109095	-0.14153	0.21676		OPR1	0.9984	0.2744	0.0283
Type XVI_Not mapped	endoplasmic reticulum	AT1G77510	PDIL1-2	PDIL1-2; Protein disulfide isomerase-like 1-2	3.20343e-16	0.381812	0.708907	0.443157		PDIL1-2	0.1127	0.001	0.0513
Type XVI_Not assigned	cytosol	AT1G78300	GRF2	GRF2; 14-3-3-like protein GF14 omega	0	-0.219237	-0.380968	-0.115672		GRF2	0.1659	0.0135	0.6001
Type X_Protein biosynthesis	plastid	AT1G78630	RPL13	RPL13; 50S ribosomal protein L13	0	0.19346	-0.266975	0.363183		RPL13	0.448	0.323	0.037
Type XVI_Not assigned	extracellular	AT1G78850	AT1G78850	AT1G78850; Uncharacterized protein	3.20343e-16	0.522935	0.205925	0.500195		AT1G78850	0.001	0.3099	0.00138
Type XVI_Multi-process regulation	cytosol	AT1G79340	AMC4	AMC4; Metacaspase-4	-1.60171e-16	0.426164	0.774716	0.296092		AMC4	0.3993	0.0267	0.6941
Type II_Cellular respiration	cytosol	AT1G79550	PGK3	PGK3; Phosphoglycerate kinase	0	-0.090087	-0.388329	-0.19544		PGK3	0.58835	0.00131	0.09241
Type X_Protein biosynthesis	plastid	AT1G79850	RPS17	RPS17; 30S ribosomal protein S17	3.20343e-16	-0.00441329	-0.675247	-0.241889		RPS17	1	0.022	0.447
Type X_Protein biosynthesis	cytosol	AT2G01250	RPL7B	RPL7B; 60S ribosomal protein L7-2	0	0.293561	0.369682	0.0553763		RPL7B	0.1281	0.0294	0.9653
Type XI_Cell wall	plasma membrane,extracellular	AT2G04780	FLA7	FLA7; Fasciclin-like arabinogalactan protein 7	-1.60171e-16	1.26249	0.505178	-0.369418		FLA7	0.0304	0.6762	0.9394
Type XII_Protein transport	nucleus	AT2G17390	AKR2B	AKR2B; Ankyrin repeat domain-containing protein 2B	0	0.375636	0.701006	0.341903		AKR2B	0.3366	0.0102	0.3812
Type IX_RNA biosynthesis	nucleus	AT2G17870	CSP3	CSP3; Cold shock domain-containing protein 3	0	0.377462	0.883439	0.47833		CSP3	0.498	0.00776	0.29015
Type X_Protein biosynthesis	cytosol	AT2G18020	RPL8A	RPL8A; 60S ribosomal protein L8-1	0	0.457146	0.0639456	0.0645672		RPL8A	0.0276	0.9611	0.96
Type VIII_Chromatin	nucleus	AT2G19520	MSI4	MSI4; WD-40 repeat-containing protein MSI4	0	0.480477	0.34778	0.335588		MSI4	0.0287	0.1353	0.1565
Type I_Photosynthesis	plastid	AT2G21330	FBA1	FBA1; Probable fructose-bisphosphate aldolase 1	0	-0.438426	-0.424338	-0.0731134		FBA1	0.0422	0.0489	0.9262
Type VI_Secondary metabolism	golgi	AT2G25450	GSL-OH	GSL-OH; Probable 2-oxoacid dependent dioxygenase	0	-0.172655	-0.731871	-0.240719		GSL-OH	0.7779	0.0285	0.5936
Type XVI_Not assigned	plasma membrane	AT2G27030	CAM5	CAM5; Calmodulin-5	-3.20343e-16	0.339133	1.2037	1.12402		CAM5	0.79807	0.00108	0.00258
Type XVI_Not assigned	plastid	AT2G27680	AT2G27680	AT2G27680; Uncharacterized protein	0	-0.424185	-0.575326	0.0373231		AT2G27680	0.0671	0.0156	0.9879
Type XVI_Not assigned	mitochondrion	AT2G27730	AT2G27730	AT2G27730; Uncharacterized protein	0	0.323019	0.550754	0.380408		AT2G27730	0.3125	0.0196	0.16
Type I_Photosynthesis	plastid	AT2G28000	CPN60A1	CPN60A1; Chaperonin 60 subunit alpha 1	0	-0.290095	-0.373034	-0.160778		CPN60A1	0.043	0.0103	0.3243
Type VII_Redox homeostasis	plastid	AT2G28190	CSD2	CSD2; Superoxide dismutase [Cu-Zn] 2	0	1.40489	1.23506	0.584752		CSD2	0.00301	0.01387	0.52858
Type XVI_Not assigned	plastid	AT2G28900	OEP161	OEP161; Outer envelope pore protein 16-1	0	-0.347907	-0.68481	-0.746182		OEP161	0.172	0.0066	0.00901
Type X_Protein modification	cytosol	AT2G29450	GSTU5	GSTU5; Glutathione S-transferase U5	-1.60171e-16	-0.860047	-0.476832	-0.205261		GSTU5	0.0318	0.2236	0.7165
Type XII_Protein transport	nucleus	AT2G30060	RANBP1B	RANBP1B; Ran-binding protein 1 homolog b	0	0.557603	1.00625	0.787972		RANBP1B	0.3996	0.0162	0.0959
Type VI_Secondary metabolism	cytosol	AT2G30870	GSTF10	GSTF10; Glutathione S-transferase F10	0	-0.355684	-0.462548	0.0290646		GSTF10	0.03304	0.00708	0.98834
Type VII_Redox homeostasis	cytosol	AT2G31570	GPX2	GPX2; Probable glutathione peroxidase 2	0	0.215844	0.560164	0.422572		GPX2	0.3055	0.001	0.0102
Type V_Lipid metabolism	peroxisome	AT2G33150	PED1	PED1; 3-ketoacyl-CoA thiolase 2	0	0.346056	0.107265	0.0612568		PED1	0.00344	0.58476	0.87818
Type I_Photosynthesis	plastid	AT2G34430	LHB1B1	LHB1B1; Photosystem II type I chlorophyll a/b-binding protein	0	-0.306871	-0.594584	-0.00351096		LHB1B1	0.3918	0.0482	1
Type VII_Redox homeostasis	mitochondrion	AT2G35010	ATO1	ATO1; Thioredoxin O1	-3.20343e-16	0.248396	0.738787	0.676408		ATO1	0.68252	0.00843	0.02425
Type VI_Nucleotide metabolism	plastid	AT2G35040	AT2G35040	AT2G35040; Uncharacterized protein	0	-0.440028	-0.283656	-0.00325765		AT2G35040	0.00308	0.03348	0.99997
Type I_Photosynthesis	mitochondrion	AT2G35370	GDH1	GDH1; Glycine cleavage system H protein 1	0	-0.138693	0.600578	0.300072		GDH1	0.8882	0.0102	0.3471
Type X_Protein degradation	nucleus	AT2G35635	RUB2	RUB2; Ubiquitin-NEDD8-like protein RUB2	0	0.0598514	0.446963	0.138969		RUB2	0.92697	0.00106	0.51663
Type VIII_Cell cycle	plastid	AT2G36250	FTSZ2-1	FTSZ2-1; Cell division protein FtsZ homolog 2-1	0	0.215664	-0.122802	-0.028191		FTSZ2-1	0.00264	0.08021	0.9165
Type XVI_Not assigned	plastid	AT2G37220	CP29B	CP29B; RNA-binding protein CP29B	0	-0.284223	-0.427093	-0.703663		CP29B	0.3864	0.1443	0.0183
Type XVI_Not assigned	plastid	AT2G37660	AT2G37660	AT2G37660; Uncharacterized protein	0	-0.38849	-0.142988	-0.72277		AT2G37660	0.09994	0.71547	0.00418
Type XVI_Not assigned	plastid	AT2G38270	GRXS16	GRXS16; Bifunctional monothiol glutaredoxin-S16	-1.60171e-16	-0.306808	-0.0336251	0.00779165		GRXS16	0.0214	0.9661	0.9995
Type XII_Nutrient transport	plastid	AT2G40300	FER4	FER4; Ferritin-4	0	-0.551397	-0.23334	-0.210356		FER4	0.00543	0.24877	0.31696
Type XVI_Not mapped	cytosol	AT2G41530	SFGH	SFGH; S-formylglutathione hydrolase	0	0.0317152	-0.265466	-0.0832444		SFGH	0.971	0.039	0.679
Type VII_Redox homeostasis	plastid	AT2G41680	NTRC	NTRC; NADPH-dependent thioredoxin reductase 3	0	0.115063	0.29327	0.219917		NTRC	0.667	0.0464	0.177
Type XVI_Not assigned	cytosol	AT2G42590	GRF9	GRF9; 14-3-3-like protein GF14 mu	0	-0.714836	-0.378119	-0.392723		GRF9	0.00909	0.17835	0.13458
Type IV_Amino acid metabolism	plastid	AT2G43750	OASB	OASB; Cysteine synthase	0	-0.573338	-0.460853	-0.335942		OASB	0.00771	0.02715	0.10774
Type XVI_Not assigned	cytosol	AT2G44060	AT2G44060	AT2G44060; Uncharacterized protein	0	-0.0821749	-0.201261	-0.0662873		AT2G44060	0.6103	0.0491	0.7136
Type X_Protein biosynthesis	cytosol	AT2G44120	AT2G44120	AT2G44120; 60S ribosomal protein L7-3	-1.60171e-16	0.272742	0.393651	0.211279		AT2G44120	0.1708	0.0186	0.3244
Type II_Cellular respiration	mitochondrion	AT2G44350	CSY4	CSY4; Citrate synthase 4	0	-0.26222	-0.462458	-0.0728349		CSY4	0.2656	0.0373	0.935
Type XI_Cell wall	plasma membrane,extracellular	AT2G45470	FLA8	FLA8; Fasciclin-like arabinogalactan protein 8	0	0.135046	0.49345	0.054111		FLA8	0.583809	0.000627	0.952939
Type XVI_Not assigned	plastid	AT2G46820	CURT1B	CURT1B; Protein CURVATURE THYLAKOID 1B	0	-0.717816	-0.215066	0.260104		CURT1B	0.0282	0.5885	0.3192
Type XVI_Not assigned	plastid	AT2G47390	AT2G47390	AT2G47390; Probable glutamyl endopeptidase	-1.60171e-16	-0.238964	-0.746914	-0.26128		AT2G47390	0.4991	0.0124	0.4363
Type XVI_Not assigned	plastid	AT2G47400	CP12-1	CP12-1; Calvin cycle protein	0	-1.31278	-0.771338	-0.748934		CP12-1	0.001	0.001	0.001
Type XVI_Not assigned	endoplasmic reticulum	AT2G47470	PDIL2-1	PDIL2-1; Protein disulfide-isomerase like 2-1	0	0.317568	0.683739	0.359042		PDIL2-1	0.5294	0.0264	0.4242
Type I_Photosynthesis	plastid	AT3G01480	CYP38	CYP38; Peptidyl-prolyl cis-trans isomerase CYP38	0	-0.822672	-0.445459	-0.260746		CYP38	0.001	0.0191	0.1819
Type XVI_Not assigned	plastid	AT3G01500	BCA1	BCA1; Beta carbonic anhydrase 1	3.20343e-16	-0.565467	-0.637428	-0.249689		BCA1	0.0479	0.0275	0.4654
Type III_Carbohydrate metabolism	cytosol	AT3G02230	RGP1	RGP1; UDP-arabinopyranose mutase 1	0	0.670612	1.16788	0.664885		RGP1	0.2175	0.0038	0.2246
Type XVI_Not assigned	plasma membrane,cytosol	AT3G02520	GRF7	GRF7; 14-3-3-like protein GF14 nu	-1.60171e-16	-0.45205	-0.493568	-0.158046		GRF7	0.00645	0.00361	0.41863
Type III_Carbohydrate metabolism	cytosol	AT3G03250	UGP	UGP; Probable UTP--glucose-1-phosphate uridylyltransferase 2	0	-0.442065	-0.384365	-0.156957		UGP	0.0197	0.0407	0.5244
Type IX_RNA processing	plastid	AT3G03710	PNP1	PNP1; Polyribonucleotide nucleotidyltransferase 1	3.20343e-16	-0.179874	-0.397721	-0.185001		PNP1	0.1462	0.001	0.0841
Type XVI_Not assigned	extracellular	AT3G04720	HEL	HEL; Hevein-like preproprotein	3.20343e-16	0.880645	0.972682	0.808863		HEL	0.02388	0.00955	0.04594
Type I_Photosynthesis	plastid	AT3G04790	RPI3	RPI3; Probable ribose-5-phosphate isomerase 3	-1.60171e-16	-0.486466	-0.341573	-0.189458		RPI3	0.001	0.00817	0.15253
Type XVI_Not assigned	cytosol	AT3G04880	DRT102	DRT102; DNA-damage-repair/toleration protein DRT102	0	0.08789	0.285987	0.363165		DRT102	0.8951	0.1472	0.0454
Type VII_Redox homeostasis	mitochondrion	AT3G06050	PRXIIF	PRXIIF; Peroxiredoxin-2F	3.20343e-16	0.377319	0.565383	0.217657		PRXIIF	0.062	0.00236	0.42439
Type XVI_Not assigned	plasma membrane	AT3G07390	AIR12	AIR12; Auxin-induced in root cultures protein 12	-3.20343e-16	0.196791	0.678741	0.247326		AIR12	0.814	0.0234	0.6875
Type XVI_Not assigned	extracellular	AT3G08030	AT3G08030	AT3G08030; Uncharacterized protein	0	0.495892	0.309267	0.348993		AT3G08030	0.00557	0.12708	0.07146
Type XIII_External stimuli	cytosol	AT3G09440	HSP70-3	HSP70-3; Heat shock 70 kDa protein 3	0	-0.304241	-0.137675	0.0164443		HSP70-3	0.0447	0.4757	0.9972
Type XI_Cell wall	extracellular	AT3G10740	ASD1	ASD1; Alpha-L-arabinofuranosidase 1	-4.80514e-16	-0.210801	-0.100625	0.204629		ASD1	0.0268	0.3779	0.009
Type VII_Redox homeostasis	plastid	AT3G11630	BAS1	BAS1; 2-Cys peroxiredoxin BAS1	0	0.12404	0.379867	0.309032		BAS1	0.7059	0.0191	0.0706
Type I_Photosynthesis	plastid	AT3G12780	PGK1	PGK1; Phosphoglycerate kinase 1	0	-0.498259	-0.568274	-0.237252		PGK1	0.01205	0.00503	0.25447
Type XVI_Not assigned	nucleus	AT3G13235	AT3G13235	AT3G13235; Uncharacterized protein	3.20343e-16	0.392564	0.736519	0.613595		AT3G13235	0.28824	0.00807	0.03632
Type X_Protein degradation	extracellular	AT3G14067	SBT1.4	SBT1.4; Subtilisin-like protease	3.20343e-16	-0.336598	-0.130024	0.0383372		SBT1.4	0.0496	0.5957	0.9756
Type I_Photosynthesis	peroxisome	AT3G14420	GLO1	GLO1; Peroxisomal (S)-2-hydroxy-acid oxidase GLO1	0	-0.649399	-0.867278	-0.268707		GLO1	0.091	0.0293	0.5987
Type II_Cellular respiration	mitochondrion	AT3G15020	mMDH2	mMDH2; Malate dehydrogenase 2	0	0.470388	0.284429	0.114272		mMDH2	0.01	0.186	0.825
Type X_Protein modification	extracellular	AT3G15356	LEC	LEC; Lectin-like protein LEC	0	-0.179962	-0.174269	0.50294		LEC	0.7312	0.7476	0.0177
Type VII_Redox homeostasis	plastid	AT3G15360	ATHM4	ATHM4; Thioredoxin M4	-1.60171e-16	-0.749231	-0.178388	-0.287345		ATHM4	0.001	0.3133	0.0688
Type V_Lipid metabolism	cytosol	AT3G15730	PLDALPHA1	PLDALPHA1; Phospholipase D alpha 1	-1.60171e-16	-0.512011	-0.570509	-0.147135		PLDALPHA1	0.0518	0.0242	0.7528
Type XVI_Not assigned	plastid	AT3G15840	PIFI	PIFI; Post-illumination chlorophyll fluorescence increase	0	-0.985142	-0.569466	-1.14788		PIFI	0.001	0.00339	0.001
Type I_Photosynthesis	plastid	AT3G16140	PSAH1	PSAH1; Photosystem I reaction center subunit VI-1	3.20343e-16	-0.483468	-0.738236	-0.0120094		PSAH1	0.0171	0.00107	0.99949
Type X_Protein modification	extracellular	AT3G16530	AT3G16530	AT3G16530; Lectin-like protein At3g16530	0	-0.201189	-0.095371	0.373002		AT3G16530	0.4739	0.8736	0.0277
Type XVI_Not assigned	cytosol	AT3G16640	TCTP1	TCTP1; Translationally-controlled tumor protein homolog	0	-0.221259	-0.161651	-0.0220751		TCTP1	0.00685	0.03517	0.96171
Type XI_Cytoskeleton network	cytosol	AT3G18190	CCT4	CCT4; T-complex protein 1 subunit delta	0	0.333672	-0.0668479	0.131717		CCT4	0.0368	0.9351	0.4859
Type XVI_Not assigned	plastid	AT3G20390	AT3G20390	AT3G20390; Reactive Intermediate Deaminase A	-1.60171e-16	-0.0317628	-0.444284	-0.706417		AT3G20390	0.9949	0.1202	0.0308
Type XVI_Not assigned	extracellular	AT3G20820	AT3G20820	AT3G20820; Uncharacterized protein	0	0.703885	0.166102	0.0774527		AT3G20820	0.016	0.866	0.984
Type XVI_Not assigned	extracellular	AT3G22060	CRRSP38	CRRSP38; Cysteine-rich repeat secretory protein 38	-4.80514e-16	0.274921	0.284665	0.439676		CRRSP38	0.3047	0.2769	0.0316
Type XII_Nutrient transport	plastid,cytosol	AT3G22890	ATPS1	ATPS1; ATP sulfurylase 1	0	0.549125	0.325538	0.143384		ATPS1	0.00458	0.1476	0.75255
Type XVI_Not mapped	cytosol	AT3G23810	SAHH2	SAHH2; Adenosylhomocysteinase 2	0	-0.35288	-0.48368	-0.140957		SAHH2	0.0567	0.0108	0.5905
Type VII_Redox homeostasis	peroxisome	AT3G24170	ATGR1	ATGR1; Glutathione reductase	0	0.586937	0.372967	0.594793		ATGR1	0.001	0.0104	0.001
Type XVI_Not assigned	cytosol	AT3G26450	AT3G26450	AT3G26450; Uncharacterized protein	0	-0.584621	-0.292441	-0.0509572		AT3G26450	0.001	0.0298	0.9129
Type XVI_Not mapped	extracellular	AT3G26720	AT3G26720	AT3G26720; Alpha-mannosidase	0	0.442509	0.658242	0.520986		AT3G26720	0.03796	0.001	0.00783
Type II_Cellular respiration	mitochondrion	AT3G27380	SDH2-1	SDH2-1; Succinate dehydrogenase [ubiquinone] iron-sulfur subunit 1	-1.60171e-16	0.156118	0.103059	0.290715		SDH2-1	0.346	0.6343	0.0188
Type XVI_Not assigned	plastid	AT3G28220	AT3G28220	AT3G28220; Uncharacterized protein	0	-0.745009	-0.417151	-0.360928		AT3G28220	0.0156	0.1496	0.2227
Type XVI_Not assigned	cytosol	AT3G28940	AIG2B	AIG2B; AIG2-like (avirulence induced gene) family protein	3.20343e-16	-0.687874	-0.350741	-0.263271		AIG2B	0.0199	0.2434	0.4345
Type X_Protein biosynthesis	plastid	AT3G44890	RPL9	RPL9; 50S ribosomal protein L9	-1.60171e-16	-0.44802	-0.532956	-0.118216		RPL9	0.0337	0.00945	0.73639
Type IV_Amino acid metabolism	mitochondrion	AT3G45300	IVD	IVD; Isovaleryl-CoA dehydrogenase	0	-0.18083	-0.313349	-0.0528865		IVD	0.08258	0.00475	0.84856
Type XII_Protein transport	mitochondrion	AT3G46560	TIM9	TIM9; Mitochondrial import inner membrane translocase subunit	0	0.444835	0.628847	0.323734		TIM9	0.09893	0.00707	0.2803
Type IX_RNA biosynthesis	plastid	AT3G46780	PTAC16	PTAC16; Protein PLASTID TRANSCRIPTIONALLY ACTIVE 16	0	-0.35737	-0.464918	-0.126879		PTAC16	0.00282	0.001	0.34339
Type III_Carbohydrate metabolism	cytosol	AT3G46970	PHS2	PHS2; Alpha-glucan phosphorylase 2	0	-1.10547	-1.3692	-0.749536		PHS2	0.01446	0.00363	0.05655
Type I_Photosynthesis	plastid	AT3G47470	LHCA4	LHCA4; Chlorophyll a-b binding protein 4	0	-0.301854	-0.885998	-0.552333		LHCA4	0.4111	0.0295	0.0737
Type XVI_Not assigned	plastid	AT3G47520	cpMDH	NAD-MDH; Chloroplastic malate dehydrogenase	3.20343e-16	-0.218412	-0.318134	-0.0796544		MDH	0.1904	0.0452	0.8236
Type XVI_Not mapped	mitochondrion	AT3G48000	ALDH2B4	ALDH2B4; Aldehyde dehydrogenase family 2 member B4	0	-0.708152	-0.674264	-0.0498327		ALDH2B4	0.0126	0.0117	0.9826
Type I_Photosynthesis	plastid	AT3G48420	CBBY	CBBY; Haloacid dehalogenase-like hydrolase domain-containing protein	0	-0.51492	-0.533882	-0.404956		CBBY	0.001	0.001	0.00238
Type XVI_Not assigned	extracellular	AT3G49120	PER34	PER34; Peroxidase 34	0	0.807609	0.605719	0.425449		PER34	0.0136	0.1007	0.3624
Type VII_Redox homeostasis	peroxisome	AT3G52880	MDAR1	MDAR1; Monodehydroascorbate reductase 1	0	-0.319508	-0.446446	-0.0279085		ATMDAR1	0.071	0.013	0.992
Type VII_Redox homeostasis	plastid	AT3G52960	PRXIIE	PRXIIE; Peroxiredoxin-2E	3.20343e-16	0.0390463	0.408454	0.115768		PRXIIE	0.9876	0.0148	0.7688
Type XVI_Not mapped	cytosol	AT3G52990	AT3G52990	AT3G52990; Pyruvate kinase	3.20343e-16	-0.399182	-0.658168	-0.187335		AT3G52990	0.0174	0.001	0.1748
Type IV_Amino acid metabolism	plastid	AT3G53580	DAPF	DAPF; Diaminopimelate epimerase	0	0.283996	0.434378	0.289109		DAPF	0.11548	0.00317	0.06479
Type XVI_Not mapped	plastid	AT3G53900	UPP	UPP; Uracil phosphoribosyltransferase	0	-0.359445	-0.493499	-0.0638518		UPP	0.0829	0.0139	0.9352
Type I_Photosynthesis	plastid	AT3G54050	CFBP1	CFBP1; Fructose-1,6-bisphosphatase 1	-1.60171e-16	-0.29579	-0.443506	-0.0989209		CFBP1	0.23	0.0582	0.8703
Type XVI_Not assigned	nucleus	AT3G54360	NCA1	NCA1; Uncharacterized protein	-3.20343e-16	0.139293	0.251472	0.321553		NCA1	0.5866	0.1781	0.0456
Type I_Photosynthesis	plastid	AT3G54890	LHCA1	LHCA1; Chlorophyll a-b binding protein 6	0	-0.461412	-0.9422	-0.540139		LHCA1	0.00514	0.001	0.001
Type X_Protein modification	plastid	AT3G55040	GSTL2	GSTL2; Glutathione S-transferase L2	3.20343e-16	-0.221699	-0.130985	-0.270758		GSTL2	0.00749	0.09112	0.00332
Type II_Cellular respiration	cytosol	AT3G55440	CTIMC	CTIMC; Triosephosphate isomerase	0	-0.245802	-0.204274	0.0115089		CTIMC	0.0424	0.0972	0.9982
Type I_Photosynthesis	plastid	AT3G55800	SBPASE	SBPASE; Sedoheptulose-1,7-bisphosphatase	0	-0.825261	-0.799519	-0.384569		SBPASE	0.00217	0.0027	0.10984
Type XII_Nutrient transport	peroxisome	AT3G56240	CCH	CCH; Copper transport protein CCH	0	0.21482	0.688293	-0.0554171		CCH	0.7634	0.0122	0.9952
Type XVI_Not assigned	plastid	AT3G56650	PPD6	PPD6; PsbP domain-containing protein 6	0	0.224137	0.376317	0.14239		PPD6	0.3196	0.0365	0.6733
Type I_Photosynthesis	plastid	AT3G60750	TKL-1	TKL-1; Transketolase-1	0	-0.431323	-0.418749	-0.136693		TKL-1	0.0258	0.0301	0.6344
Type XVI_Not mapped	mitochondrion	AT3G61440	CYSC1	CYSC1; Bifunctional L-3-cyanoalanine synthase/cysteine synthase C1	0	0.0239367	-0.0684261	0.285483		CYSC1	0.9866	0.80179	0.00609
Type XVI_Not mapped	extracellular	AT3G62110	AT3G62110	AT3G62110; Uncharacterized protein	0	0.419264	0.218011	0.166846		AT3G62110	0.0328	0.4256	0.6359
Type XVI_Not assigned	plastid	AT3G62410	CP12-2	CP12-2; Calvin cycle protein	3.20343e-16	-2.11616	-1.81632	-1.58024		CP12-2	1.1e-09	1.1e-09	1.1e-09
Type X_Protein modification	endoplasmic reticulum	AT3G62600	ERDJ3B	ERDJ3B; DnaJ protein ERDJ3B	0	0.725471	0.811361	0.651745		ERDJ3B	0.0606	0.0273	0.1109
Type I_Photosynthesis	plastid	AT4G01050	TROL	TROL; Rhodanese-like domain-containing protein 4	0	-0.0970221	-0.312859	-0.0774931		TROL	0.6377	0.0165	0.7653
Type X_Protein biosynthesis	plastid	AT4G01310	RPL5	RPL5; 50S ribosomal protein L5	0	-0.068667	-0.41194	-0.112236		RPL5	0.9277	0.0324	0.746
Type XVI_Not assigned	extracellular	AT4G01700	AT4G01700	AT4G01700; Uncharacterized protein	0	0.25264	0.0333668	0.23358		AT4G01700	0.0205	0.957	0.0173
Type XVI_Not mapped	nucleus,cytosol	AT4G01850	SAM2	SAM2; S-adenosylmethionine synthase 2	3.20343e-16	0.383789	0.264622	0.26598		SAM2	0.0458	0.2385	0.2348
Type X_Protein modification	cytosol	AT4G02520	GSTF2	GSTF2; Glutathione S-transferase F2	0	0.0537867	0.0574962	0.446913		GSTF2	0.9841	0.9807	0.0351
Type II_Cellular respiration	mitochondrion	AT4G02580	AT4G02580	AT4G02580; NADH dehydrogenase [ubiquinone] flavoprotein 2	0	0.944774	1.03577	0.807539		AT4G02580	0.0727	0.0296	0.2656
Type I_Photosynthesis	plastid	AT4G02770	PSAD1	PSAD1; Photosystem I reaction center subunit II-1	-1.60171e-16	-0.415683	-0.249836	-0.0696993		PSAD1	0.0311	0.2189	0.9154
Type XVI_Not assigned	plastid	AT4G04020	PAP1	PAP1; Probable plastid-lipid-associated protein 1	0	-0.88405	-1.01538	-0.699124		PAP1	0.001	0.001	0.000296
Type I_Photosynthesis	plastid	AT4G04640	ATPC1	ATPC1; ATP synthase gamma chain 1	0	-0.707869	-0.928182	-0.638592		ATPC1	0.01111	0.00207	0.01936
Type XVI_Not mapped	plastid	AT4G05390	RFNR1	RFNR1; Ferredoxin--NADP reductase, root isoform	3.20343e-16	0.608542	0.255227	0.425558		RFNR1	0.0478	0.638	0.2179
Type XVI_Not assigned	cytosol	AT4G09000	GRF1	GRF1; 14-3-3-like protein GF14 chi	-1.60171e-16	-0.313607	-0.368056	-0.131441		GRF1	0.0774	0.0375	0.6086
Type VII_Redox homeostasis	plastid	AT4G09010	APX4	APX4; Thylakoid lumenal 29 kDa protein	0	-0.193534	-0.39274	-0.0282098		APX4	0.3858	0.0401	0.9929
Type VI_Nucleotide metabolism	cytosol	AT4G09320	NDK1	NDK1; Nucleoside diphosphate kinase 1	-1.60171e-16	0.470297	-0.212805	-0.364567		NDK1	0.0409	0.6741	0.3168
Type I_Photosynthesis	plastid	AT4G09650	ATPD	ATPD; ATP synthase subunit delta	0	-0.560823	-0.598903	-0.453391		ATPD	0.0352	0.0259	0.0863
Type I_Photosynthesis	plastid	AT4G10340	LHCB5	LHCB5; Chlorophyll a-b binding protein CP26	0	-0.578584	-0.624461	-0.325786		LHCB5	0.01416	0.00913	0.16733
Type XIII_External stimuli	cytosol	AT4G11260	SGT1B	SGT1B; Protein SGT1 homolog B	0	0.271171	0.30797	0.296022		SGT1B	0.0784	0.02	0.0262
Type VII_Redox homeostasis	mitochondrion	AT4G11600	GPX6	GPX6; Probable phospholipid hydroperoxide glutathione peroxidase 6	0	0.110052	0.365467	0.161317		GPX6	0.8228	0.0477	0.5983
Type VI_Polyamine metabolism	plasma membrane	AT4G12290	AT4G12290	AT4G12290; Amine oxidase	3.20343e-16	-0.514005	-0.174876	-0.155809		AT4G12290	0.00138	0.2613	0.34068
Type XI_Cell wall	plasma membrane	AT4G12730	FLA2	FLA2; Fasciclin-like arabinogalactan protein 2	3.20343e-16	-0.0554938	0.3714	0.167076		FLA2	0.9719	0.0362	0.5471
Type XVI_Not mapped	cytosol	AT4G13940	SAHH1	SAHH1; Adenosylhomocysteinase 1	0	-0.324137	-0.444681	-0.152968		SAHH1	0.0727	0.0147	0.5148
Type XII_Nutrient transport	plastid	AT4G14680	ATPS3	ATPS3; ATP-sulfurylase 3	-1.60171e-16	0.83394	0.533587	0.156789		ATPS3	0.00208	0.08637	0.88802
Type III_Carbohydrate metabolism	plastid,cytosol	AT4G15530	PPDK	PPDK; Pyruvate phosphate dikinase 1	0	-0.488743	-0.715133	-0.386072		PPDK	0.095	0.0132	0.1709
Type X_Protein degradation	vacuole	AT4G16190	RD19C	RD19C; Probable cysteine protease	-1.60171e-16	-0.576606	-0.243887	-0.070123		RD19C	0.0164	0.3197	0.9455
Type X_Protein degradation	cytosol	AT4G17510	UCH3	UCH3; Ubiquitin carboxyl-terminal hydrolase	-1.60171e-16	0.3553	0.508228	0.20974		UCH3	0.1455	0.0208	0.4351
Type XVI_Not assigned	mitochondrion	AT4G20760	AT4G20760	AT4G20760; Uncharacterized protein	-1.60171e-16	-0.338741	-0.550117	0.170874		AT4G20760	0.2109	0.0316	0.5737
Type X_Protein degradation	plastid	AT4G20850	TPP2	TPP2; Tripeptidyl-peptidase 2	3.20343e-16	-0.346042	-0.293045	-0.100273		TPP2	0.0378	0.0801	0.7378
Type X_Protein biosynthesis	cytosol	AT4G20980	TIF3D1	TIF3D1; Eukaryotic translation initiation factor 3 subunit D	0	0.676678	0.238922	0.354312		TIF3D1	0.001	0.36	0.097
Type III_Carbohydrate metabolism	plastid	AT4G21210	RP1	RP1; Pyruvate, phosphate dikinase regulatory protein 1	3.20343e-16	-0.443251	-0.551233	-0.746608		RP1	0.1763	0.1276	0.0129
Type XVI_Not assigned	plastid	AT4G21860	MSRB2	MSRB2; Peptide methionine sulfoxide reductase B2	0	0.493468	0.758259	0.214459		MSRB2	0.07767	0.00218	0.69172
Type XVI_Not assigned	plastid	AT4G22240	PAP2	PAP2; Probable plastid-lipid-associated protein 2	-3.20343e-16	-0.990626	-1.12909	-0.815655		PAP2	0.001	0.001	0.00173
Type VII_Redox homeostasis	plastid	AT4G23100	GSH1	GSH1; Glutamate--cysteine ligase	3.20343e-16	-0.0927133	-0.312125	-0.18172		GSH1	0.7363	0.0407	0.2464
Type XVI_Not assigned	extracellular	AT4G23170	CRK9	CRK9; Putative cysteine-rich receptor-like protein kinase 9	-3.20343e-16	0.880516	0.706757	0.288526		CRK9	0.0115	0.0625	0.722
Type XIII_External stimuli	plastid	AT4G24280	HSP70-6	HSP70-6; Heat shock 70 kDa protein 6	3.20343e-16	-0.47369	-0.351596	-0.356133		HSP70-6	0.001	0.00388	0.00365
Type III_Carbohydrate metabolism	plastid	AT4G24620	PGI1	PGI1; Glucose-6-phosphate isomerase 1	-1.60171e-16	-0.508631	-0.545312	-0.102725		PGI1	0.0194	0.0129	0.8094
Type VII_Redox homeostasis	plastid; cytosol	AT4G25100	FSD1	FSD1; Superoxide dismutase [Fe] 1	0	-1.08924	-0.981452	-0.464355		FSD1	0.00508	0.00904	0.18356
Type XVI_Not mapped	plastid	AT4G25130	MSR4	MSR4; Peptide methionine sulfoxide reductase A4	0	0.377739	0.663204	0.719132		MSR4	0.117	0.001	0.001
Type XVI_Not assigned	extracellular	AT4G25900	AT4G25900	AT4G25900; Uncharacterized protein	3.20343e-16	-0.140231	-0.462304	0.0283907		AT4G25900	0.59047	0.00599	0.98839
Type II_Cellular respiration	mitochondrion	AT4G26910	AT4G26910	AT4G26910; 2-oxoglutarate dehydrogenase complex component E2-2	3.20343e-16	0.547333	0.319357	0.332407		AT4G26910	0.00176	0.08223	0.08332
Type XVI_Not assigned	nucleus	AT4G27320	PHOS34	PHOS34; Uncharacterized protein	3.20343e-16	0.280693	0.590935	0.254461		PHOS34	0.6095	0.0481	0.6498
Type XVI_Not assigned	plasma membrane	AT4G27520	ENODL2	ENODL2; Early nodulin-like protein 2	0	0.0824616	0.406763	0.0614111		ENODL2	0.919	0.0266	0.964
Type XVI_Not assigned	endoplasmic reticulum	AT4G29520	AT4G29520	AT4G29520; Uncharacterized protein	0	0.535901	0.66386	0.463924		AT4G29520	0.0722	0.0118	0.1221
Type X_Protein degradation	plastid	AT4G30920	LAP2	LAP2; Leucine aminopeptidase 3	0	-0.292901	-0.345742	-0.150443		LAP2	0.0324	0.0126	0.339
Type X_Protein degradation	nucleus,cytosol	AT4G31300	PBA1	PBA1; Proteasome subunit beta type-6	0	0.527403	0.144557	0.0914707		PBA1	0.0163	0.785	0.9331
Type XII_Vesicle trafficking	cytosol	AT4G31480	AT4G31480	AT4G31480; Coatomer subunit beta-1	0	-0.0634759	-0.453435	-0.0755591		AT4G31480	0.9348	0.0182	0.8872
Type XII_Nutrient transport	plastid	AT4G31990	ASP5	ASP5; Aspartate aminotransferase	0	-0.284728	-0.489322	-0.0753543		ASP5	0.13191	0.00993	0.88858
Type I_Photosynthesis	plastid	AT4G32260	AT4G32260	AT4G32260; Uncharacterized protein	0	-0.724534	-0.681726	-0.666204		AT4G32260	1.1e-07	1.1e-07	1.1e-07
Type II_Cellular respiration	mitochondrion	AT4G32470	QCR7-1	QCR7-1; Cytochrome b-c1 complex subunit 7-1	-1.60171e-16	-0.216896	-0.40418	-0.0207052		QCR7-1	0.3466	0.0364	0.9972
Type XII_Protein transport	cytosol	AT4G35450	AKR2	AKR2; Ankyrin repeat domain-containing protein 2	0	0.128818	0.469054	0.203588		AKR2	0.822	0.017	0.499
Type XVI_Not assigned	plasma membrane	AT4G36490	SFH12	SFH12; Phosphatidylinositol/phosphatidylcholine transfer protein	0	0.267505	0.148734	0.375726		SFH12	0.2593	0.7069	0.0345
Type XVI_Not mapped	plastid	AT4G37000	RCCR	RCCR; Red chlorophyll catabolite reductase	3.20343e-16	-0.458017	-0.373792	-0.0409563		RCCR	0.00234	0.01602	0.94354
Type XVI_Not mapped	extracellular	AT4G37800	XTH7	XTH7; Probable xyloglucan endotransglucosylase/hydrolase protein 7	0	-0.516197	-0.367565	-0.180975		XTH7	0.0143	0.0728	0.392
Type XVI_Not mapped	endoplasmic reticulum	AT4G38220	AT4G38220	AT4G38220; Aminoacylase-1	0	0.33824	0.274719	0.274674		AT4G38220	0.0468	0.1201	0.15
Type IX_RNA biosynthesis	nucleus	AT4G38680	CSP2	CSP2; Cold shock protein 2	3.20343e-16	1.48158	1.21472	0.467962		CSP2	0.0382	0.1262	0.8745
Type I_Photosynthesis	plastid	AT4G38970	FBA2	FBA2; Probable fructose-bisphosphate aldolase 2	3.20343e-16	-0.486365	-0.47214	-0.127661		FBA2	0.0451	0.0516	0.7861
Type XVI_Not mapped	cytosol	AT4G39330	CAD9	CAD9; Probable cinnamyl alcohol dehydrogenase 9	0	1.03456	0.337303	0.0767685		CAD9	0.0247	0.8124	0.9975
Type XII_Nutrient transport	plastid	AT5G01600	FER1	FER1; Ferritin-1	3.20343e-16	-0.5208	-0.176798	-0.0812605		FER1	0.00318	0.35588	0.83191
Type XII_Nutrient transport	plastid	AT5G04140	GLU1	GLU1; Ferredoxin-dependent glutamate synthase 1	-1.60171e-16	-0.60329	-0.465566	-0.177671		GLU1	0.0322	0.0952	0.6783
Type VII_Redox homeostasis	plastid	AT5G06290	2-Cys Prx B	2-Cys Prx B; 2-Cys peroxiredoxin BAS1-like	0	0.248017	0.460926	0.3631		2-Cys Prx B	0.1104	0.001	0.0106
Type XVI_Not mapped	nucleus	AT5G07460	MSRA2	MRSA2; Peptide methionine sulfoxide reductase A2	-1.60171e-16	0.416058	0.870798	0.680677		MRSA2	0.211	0.001	0.0115
Type XVI_Not mapped	nucleus	AT5G07470	MSRA3	MSRA3; Peptide methionine sulfoxide reductase A3	0	0.479768	0.995768	0.902828		MSRA3	0.182	0.001	0.001
Type X_Protein degradation	extracellular	AT5G08260	SCPL35	SCPL35; Serine carboxypeptidase-like 35	3.20343e-16	0.523909	0.586262	0.392581		SCPL35	0.0689	0.0487	0.2087
Type XIII_External stimuli	mitochondrion	AT5G09590	HSP70-10	HSP70-10; Heat shock 70 kDa protein 10	0	-0.262241	-0.395965	-0.234085		HSP70-10	0.0243	0.001	0.0342
Type V_Lipid metabolism	peroxisome	AT5G09660	PMDH2	PMDH2; Malate dehydrogenase	-1.60171e-16	-0.183987	-0.510327	-0.217124		PMDH2	0.44272	0.00801	0.28963
Type XVI_Not assigned	cytosol	AT5G10450	GRF6	GRF6; 14-3-3-like protein GF14 lambda	0	-0.560621	-0.719794	-0.28119		GRF6	0.0263	0.0045	0.265
Type XVI_Not assigned	mitochondrion	AT5G10860	CBSX3	CBSX3; CBS domain-containing protein	0	0.776036	0.338547	-0.220293		CBSX3	0.01	0.435	0.887
Type XVI_Not assigned	extracellular	AT5G11420	AT5G11420	AT5G11420; Uncharacterized protein	0	-0.224736	-0.343214	0.0560773		AT5G11420	0.175	0.0308	0.9164
Type XVI_Not assigned	extracellular	AT5G12950	AT5G12950	AT5G12950; Uncharacterized protein	0	-0.0688166	0.359494	-0.123076		AT5G12950	0.943	0.026	0.773
Type I_Photosynthesis	plastid	AT5G13120	PNSL5	PNSL5; Photosynthetic NDH subunit of lumenal location 5	0	0.317853	-0.0131968	0.0247507		PNSL5	0.0498	0.9993	0.9953
Type XVI_Not mapped	mitochondrion	AT5G14780	FDH1	FDH1; Formate dehydrogenase	0	0.396021	-0.0338306	0.0487774		FDH1	0.0203	0.9915	0.9737
Type XII_Solute transport	mitochondrion	AT5G15090	VDAC3	VDAC3; Mitochondrial outer membrane protein porin 3	0	-0.573467	-0.75954	-0.514987		VDAC3	0.0493	0.0126	0.0762
Type III_Carbohydrate metabolism	golgi	AT5G15650	RGP2	RGP2; UDP-arabinopyranose mutase 2	0	0.622154	1.14262	0.653638		RGP2	0.21446	0.00224	0.17685
Type XVI_Not assigned	cytosol	AT5G16050	GRF5	GRF5; 14-3-3-like protein GF14 upsilon	0	-0.463521	-0.496966	-0.175043		GRF5	0.00417	0.00244	0.31409
Type X_Protein biosynthesis	cytosol	AT5G16130	RPS7C	RPS7C; 40S ribosomal protein S7-3	0	0.887414	0.156666	0.157254		RPS7C	0.0476	0.9682	0.9678
Type XVI_Not assigned	plastid	AT5G16660	AT5G16660	AT5G16660; Uncharacterized protein	0	0.595261	0.692201	0.394521		AT5G16660	0.1551	0.0373	0.3829
Type III_Carbohydrate metabolism	extracellular	AT5G17310	UGP1	UGP1; UTP--glucose-1-phosphate uridylyltransferase 1	0	-0.406515	-0.400042	-0.167171		UGP1	0.037	0.0396	0.5031
Type X_Protein modification	endoplasmic reticulum	AT5G18900	P4H4	P4H4; Probable prolyl 4-hydroxylase 4	3.20343e-16	0.409038	0.821404	0.40373		P4H4	0.6135	0.0483	0.5789
Type X_Protein modification	plastid	AT5G19370	AT5G19370	AT5G19370; Rhodanese-like/PpiC domain-containing protein 12	3.20343e-16	0.392932	0.646895	0.592824		AT5G19370	0.023	0.001	0.001
Type X_Protein biosynthesis	nucleus,cytosol	AT5G20290	RPS8A	RPS8A; 40S ribosomal protein S8-1	3.20343e-16	0.53395	0.401164	0.163014		RPS8A	0.0441	0.1554	0.8088
Type XVI_Not assigned	extracellular	AT5G20630	GER3	GER3; Germin-like protein subfamily 3 member 3	0	0.340621	0.738296	-0.0849296		GER3	0.33801	0.00379	0.97785
Type VIII_Chromatin	nucleus	AT5G22650	HDT2	HDT2; Histone deacetylase	-1.60171e-16	0.651463	0.783112	0.583865		HDT2	0.1302	0.0347	0.1773
Type XIII_External stimuli	plastid	AT5G23060	CAS	CAS; Calcium sensing receptor	0	-0.646039	-0.986304	-0.289403		CAS	0.0105	0.001	0.2306
Type XVI_Not assigned	extracellular	AT5G25460	AT5G25460	AT5G25460; Uncharacterized protein	0	0.00402727	-0.289959	0.0944733		AT5G25460	0.9999	0.0158	0.5361
Type XVI_Not assigned	extracellular	AT5G25610	RD22	RD22; Dehydration-responsive protein RD22	0	0.148972	0.463825	0.748355		RD22	0.94	0.2075	0.0172
Type VI_Secondary metabolism	extracellular	AT5G25980	TGG2	TGG2; Myrosinase 2	0	-0.438471	-0.349995	-0.11106		TGG2	0.0073	0.028	0.6543
Type X_Protein biosynthesis	cytosol	AT5G27770	RPL22C	RPL22C; 60S ribosomal protein L22-3	0	0.415929	0.0571114	0.108451		RPL22C	0.0481	0.9797	0.8803
Type VI_Nucleotide metabolism	cytosol	AT5G28050	AT5G28050	AT5G28050; Uncharacterized protein	0	0.493647	0.492675	0.417449		AT5G28050	0.0269	0.0273	0.0761
Type VII_Redox homeostasis	cytosol	AT5G28840	GME	GME; GDP-mannose 3,5-epimerase	0	-0.283637	-0.48748	-0.200893		GME	0.12659	0.00655	0.29313
Type X_Protein modification	plastid	AT5G35100	AT5G35100	AT5G35100; Peptidyl-prolyl cis-trans isomerase CYP28	0	0.525767	0.134323	0.0839349		AT5G35100	0.0321	0.8741	0.9652
Type I_Photosynthesis	plastid	AT5G36790	PGLP1A	PGLP1A; Phosphoglycolate phosphatase 1B	3.20343e-16	-0.57665	-0.332716	-0.146519		PGLP1A	0.0127	0.1467	0.6787
Type XVI_Not assigned	cytosol	AT5G38480	GRF3	GRF3; 14-3-3-like protein GF14 psi	0	-0.385937	-0.386745	-0.12063		GRF3	0.00748	0.00727	0.52145
Type VIII_Phytohormone	plastid	AT5G42650	CYP74A	CYP74A; Allene oxide synthase	0	-1.12871	-1.25614	-0.672098		CYP74A	0.0408	0.0363	0.1997
Type VII_Redox homeostasis	cytosol	AT5G42980	TRX3	TRX3; Thioredoxin H3	0	0.627646	0.805142	0.636512		TRX3	0.0118	0.001	0.0107
Type XI_Cell wall	plasma membrane,extracellular	AT5G44130	FLA13	FLA13; Fasciclin-like arabinogalactan protein 13	-1.60171e-16	0.324557	0.468716	0.316348		FLA13	0.2535	0.0398	0.3895
Type X_Protein biosynthesis	cytosol	AT5G44320	AT5G44320	AT5G44320; Eukaryotic translation initiation factor 3 subunit D	0	0.460157	0.192627	0.445507		AT5G44320	0.0279	0.6173	0.0343
Type XVI_Not assigned	plastid	AT5G45170	AT5G45170	AT5G45170; Uncharacterized protein	0	-0.317271	-0.274921	-0.247304		AT5G45170	0.0499	0.0745	0.1128
Type XI_Cell wall	extracellular	AT5G45280	PAE11	PAE11; Pectin acetylesterase 11	0	0.223192	0.0767718	0.2752		PAE11	0.0977	0.8135	0.0308
Type III_Carbohydrate metabolism	plastid	AT5G48300	APS1	APS1; Glucose-1-phosphate adenylyltransferase small subunit	3.20343e-16	-0.223005	-0.619585	-0.436678		APS1	0.38331	0.00757	0.04884
Type VI_Secondary metabolism	endoplasmic reticulum	AT5G48375	TGG3	TGG3; Putative myrosinase 3	-1.60171e-16	-0.476608	-0.225457	-0.126561		TGG3	0.001	0.0678	0.3897
Type XIII_External stimuli	plastid	AT5G49910	HSP70-7	HSP70-7; Heat shock 70 kDa protein 7	0	-0.494013	-0.404151	-0.351629		HSP70-7	0.001	0.001	0.0026
Type VI_Nucleotide metabolism	mitochondrion	AT5G50370	ADK2	ADK2; Adenylate kinase 3	3.20343e-16	0.532908	0.57321	0.12306		ADK2	0.0711	0.0459	0.935
Type III_Carbohydrate metabolism	plastid	AT5G51820	PGMP	PGMP; Phosphoglucomutase	3.20343e-16	-0.431482	-0.626146	-0.183971		PGMP	0.1493	0.0279	0.6602
Type III_Carbohydrate metabolism	cytosol	AT5G51970	SDH	SDH; Sorbitol dehydrogenase	0	0.0952102	0.127131	0.303866		SDH	0.7737	0.5919	0.0359
Type XII_Nutrient transport	plastid	AT5G53460	GLT1	GLT1; Glutamate synthase 1 [NADH]	3.20343e-16	0.328321	0.275298	0.393944		GLT1	0.01992	0.05786	0.00207
Type XVI_Not assigned	plastid	AT5G53490	AT5G53490	AT5G53490; Thylakoid lumenal 17.4 kDa protein	3.20343e-16	0.27894	0.363302	0.0465526		AT5G53490	0.1645	0.0462	0.9821
Type XVI_Not mapped	plastid	AT5G54770	THI1	THI1; Thiamine thiazole synthase	0	-0.330332	-0.328298	-0.567293		THI1	0.0209	0.0219	0.001
Type II_Cellular respiration	mitochondrion	AT5G55070	AT5G55070	AT5G55070; 2-oxoglutarate dehydrogenase complex component E2-1	0	0.276293	0.155191	0.203347		AT5G55070	0.00554	0.14088	0.0379
Type XI_Cell wall	extracellular	AT5G55730	FLA1	FLA1; Fasciclin-like arabinogalactan protein 1	0	0.0625585	0.559661	0.127187		FLA1	0.9867	0.0192	0.8878
Type X_Protein modification	endoplasmic reticulum	AT5G56360	PSL4	PSL4; Glucosidase 2 subunit beta	3.20343e-16	0.872687	1.02849	0.638223		PSL4	0.1172	0.0314	0.3403
Type X_Protein degradation	nucleus,cytosol	AT5G58290	RPT3	RPT3; 26S protease regulatory subunit 6B homolog	0	0.313955	-0.0315935	0.0376385		RPT3	0.0165	0.9837	0.9714
Type I_Photosynthesis	plastid	AT5G58330	AT5G58330	NADP-MDH; Chloroplastic malate dehydrogenase	0	-0.508231	-0.404119	-0.308215		AT5G58330	0.00209	0.01068	0.04789
Type XVI_Not mapped	endoplasmic reticulum	AT5G60640	PDIL1-4	PDIL1-4; Protein disulfide isomerase-like 1-4	0	0.20535	0.603716	0.340419		PDIL1-4	0.7444	0.0274	0.3575
Type X_Protein modification	endoplasmic reticulum	AT5G61790	CNX1	CNX1; Calnexin homolog 1	0	0.13073	0.672374	0.204092		CNX1	0.83	0.001	0.56
Type VI_Nucleotide metabolism	plastid	AT5G63310	NDPK2	NDPK2; Nucleoside diphosphate kinase II	0	0.220358	0.563675	0.0747356		NDPK2	0.6101	0.0189	0.9749
Type VI_Nucleotide metabolism	mitochondrion	AT5G63400	ADK1	ADK1; Adenylate kinase 4	0	0.328073	0.522652	0.211892		ADK1	0.2988	0.0377	0.6528
Type XVI_Not mapped	plastid	AT5G63570	GSA1	GSA1; Glutamate-1-semialdehyde 2	-1.60171e-16	-0.30286	-0.374642	-0.0604015		GSA1	0.0758	0.0277	0.9219
Type XVI_Not assigned	mitochondrion	AT5G64400	AT5G64400	AT5G64400; Uncharacterized protein	0	0.831055	0.529748	0.412454		AT5G64400	0.0138	0.1752	0.3788
Type XVI_Not assigned	nucleus	AT5G65430	GRF8	GRF8; 14-3-3-like protein GF14 kappa	0	-0.547603	-0.548828	-0.226447		GRF8	0.02522	0.00943	0.30344
Type X_Protein degradation	plastid	AT5G65620	AT5G65620	AT5G65620; Organellar oligopeptidase A	0	-0.539214	-0.918203	-0.242218		AT5G65620	0.1074	0.00464	0.50554
Type XVI_Not mapped	mitochondrion	AT5G65720	NIFS1	NIFS1; Cysteine desulfurase	-1.60171e-16	0.494037	0.406826	0.229445		NIFS1	0.0157	0.0452	0.3994
Type XVI_Not assigned	plastid	AT5G66040	STR16	STR16; Thiosulfate sulfurtransferase 16	0	0.616983	1.07638	0.81214		STR16	0.1223	0.0012	0.0224
Type I_Photosynthesis	plastid	AT5G66190	LFNR1	LFNR1; Ferredoxin--NADP reductase	-1.60171e-16	-0.503755	-0.371118	-0.139735		LFNR1	0.0246	0.0956	0.6986
Type XVI_Not assigned	plastid	AT5G66530	AT5G66530	AT5G66530; Uncharacterized protein	3.20343e-16	-0.409552	-0.244164	-0.0270038		AT5G66530	0.00996	0.10337	0.98785
Type XII_Solute transport	mitochondrion	AT5G67500	VDAC2	VDAC2; Mitochondrial outer membrane protein porin 2	-1.60171e-16	-0.290234	-0.495574	-0.17451		VDAC2	0.0133	0.001	0.1462
Type I_Photosynthesis	plastid	ATCG00130	ATPF	ATPF; ATP synthase subunit b	0	-0.272741	-0.407959	-0.395221		ATPF	0.1152	0.0131	0.0158
Type I_Photosynthesis	plastid	ATCG00470	ATPE	ATPE; ATP synthase epsilon chain	-1.60171e-16	-0.425706	-0.505416	-0.2371		ATPE	0.02666	0.00979	0.24668
Type I_Photosynthesis	plastid	ATCG00480	ATPB	ATPB; ATP synthase subunit beta	0	-0.563954	-0.594597	-0.287096		ATPB	0.0358	0.0277	0.3274
Type I_Photosynthesis	plastid	ATCG00540	PETA	PETA; Cytochrome f	-1.60171e-16	-0.144967	-0.102532	-0.33789		PETA	0.5151	0.7354	0.0466

## Sheet: Light reaction
				Log2 fold change						p value
Location SUBAcon	AGI	Gene name	Description	EN	L10	L120	L360		Gene name	L10	L120	L360
plastid	AT1G03130	PSAD2	PSAD2; Photosystem I reaction center subunit II-2	-1.60171e-16	-0.392082	-0.247192	-0.0760333		PSAD2	0.039	0.218	0.892
plastid	AT1G20020	LFNR2	LFNR2; Ferredoxin--NADP reductase	-1.60171e-16	-0.623809	-0.324778	-0.222973		LFNR2	0.0155	0.2134	0.4644
plastid	AT1G52230	PSAH2	PSAH2; Photosystem I reaction center subunit VI-2	0	-0.488759	-0.74585	-0.0198341		PSAH2	0.0145	0.001	0.9976
plastid	AT1G64770	NDF2	NDF2; Photosynthetic NDH subunit of subcomplex B2	0	-0.581179	-0.792459	-0.674511		NDF2	0.0333	0.0108	0.0114
plastid	AT2G34430	LHB1B1	LHB1B1; Photosystem II type I chlorophyll a/b-binding protein	0	-0.306871	-0.594584	-0.00351096		LHB1B1	0.3918	0.0482	1
plastid	AT2G46820	CURT1B	CURT1B; Protein CURVATURE THYLAKOID 1B	0	-0.717816	-0.215066	0.260104		CURT1B	0.0282	0.5885	0.3192
plastid	AT3G15840	PIFI	PIFI; Post-illumination chlorophyll fluorescence increase	0	-0.985142	-0.569466	-1.14788		PIFI	0.001	0.00339	0.001
plastid	AT3G16140	PSAH1	PSAH1; Photosystem I reaction center subunit VI-1	3.20343e-16	-0.483468	-0.738236	-0.0120094		PSAH1	0.0171	0.00107	0.99949
plastid	AT3G47470	LHCA4	LHCA4; Chlorophyll a-b binding protein 4	0	-0.301854	-0.885998	-0.552333		LHCA4	0.4111	0.0295	0.0737
plastid	AT3G54890	LHCA1	LHCA1; Chlorophyll a-b binding protein 6	0	-0.461412	-0.9422	-0.540139		LHCA1	0.00514	0.001	0.001
plastid	AT3G56650	PPD6	PPD6; PsbP domain-containing protein 6	0	0.224137	0.376317	0.14239		PPD6	0.3196	0.0365	0.6733
plastid	AT4G02770	PSAD1	PSAD1; Photosystem I reaction center subunit II-1	-1.60171e-16	-0.415683	-0.249836	-0.0696993		PSAD1	0.0311	0.2189	0.9154
plastid	AT4G04640	ATPC1	ATPC1; ATP synthase gamma chain 1	0	-0.707869	-0.928182	-0.638592		ATPC1	0.01111	0.00207	0.01936
plastid	AT4G09650	ATPD	ATPD; ATP synthase subunit delta	0	-0.560823	-0.598903	-0.453391		ATPD	0.0352	0.0259	0.0863
plastid	AT4G10340	LHCB5	LHCB5; Chlorophyll a-b binding protein CP26	0	-0.578584	-0.624461	-0.325786		LHCB5	0.01416	0.00913	0.16733
plastid	AT4G32260	AT4G32260	AT4G32260; Uncharacterized protein	0	-0.724534	-0.681726	-0.666204		AT4G32260	1.1e-07	1.1e-07	1.1e-07
plastid	AT5G66190	LFNR1	LFNR1; Ferredoxin--NADP reductase	-1.60171e-16	-0.503755	-0.371118	-0.139735		LFNR1	0.0246	0.0956	0.6986
plastid	ATCG00130	ATPF	ATPF; ATP synthase subunit b	0	-0.272741	-0.407959	-0.395221		ATPF	0.1152	0.0131	0.0158
plastid	ATCG00470	ATPE	ATPE; ATP synthase epsilon chain	-1.60171e-16	-0.425706	-0.505416	-0.2371		ATPE	0.02666	0.00979	0.24668
plastid	ATCG00480	ATPB	ATPB; ATP synthase subunit beta	0	-0.563954	-0.594597	-0.287096		ATPB	0.0358	0.0277	0.3274
plastid	ATCG00540	PETA	PETA; Cytochrome f	-1.60171e-16	-0.144967	-0.102532	-0.33789		PETA	0.5151	0.7354	0.0466

## Sheet: CBC
				Log2 fold change						p value
Location SUBAcon	AGI	Gene name	Description	EN	L10	L120	L360		Gene name	L10	L120	L360
plastid	AT1G32060	PRK	PRK; Phosphoribulokinase	0	-0.79318	-0.72216	-0.335592		PRK	0.001	0.001	0.0758
plastid	AT1G42970	GAPB	GAPB; Glyceraldehyde-3-phosphate dehydrogenase	0	-0.46175	-0.500335	-0.144054		GAPB	0.0737	0.05	0.7553
plastid	AT1G56190	PGK2	PGK2; Phosphoglycerate kinase 2	0	-0.492756	-0.567884	-0.214054		AT1G56190	0.01439	0.00596	0.33617
plastid	AT2G21330	FBA1	FBA1; Probable fructose-bisphosphate aldolase 1	0	-0.438426	-0.424338	-0.0731134		FBA1	0.0422	0.0489	0.9262
plastid	AT2G28000	CPN60A1	CPN60A1; Chaperonin 60 subunit alpha 1	0	-0.290095	-0.373034	-0.160778		CPN60A1	0.043	0.0103	0.3243
plastid	AT2G47400	CP12-1	CP12-1; Calvin cycle protein	0	-1.31278	-0.771338	-0.748934		CP12-1	0.001	0.001	0.001
plastid	AT3G04790	RPI3	RPI3; Probable ribose-5-phosphate isomerase 3	-1.60171e-16	-0.486466	-0.341573	-0.189458		RPI3	0.001	0.00817	0.15253
plastid	AT3G12780	PGK1	PGK1; Phosphoglycerate kinase 1	0	-0.498259	-0.568274	-0.237252		PGK1	0.01205	0.00503	0.25447
plastid	AT3G54050	CFBP1	CFBP1; Fructose-1,6-bisphosphatase 1	-1.60171e-16	-0.29579	-0.443506	-0.0989209		CFBP1	0.23	0.0582	0.8703
plastid	AT3G55800	SBPASE	SBPASE; Sedoheptulose-1,7-bisphosphatase	0	-0.825261	-0.799519	-0.384569		SBPASE	0.00217	0.0027	0.10984
plastid	AT3G60750	TKL-1	TKL-1; Transketolase-1	0	-0.431323	-0.418749	-0.136693		TKL-1	0.0258	0.0301	0.6344
plastid	AT3G62410	CP12-2	CP12-2; Calvin cycle protein	3.20343e-16	-2.11616	-1.81632	-1.58024		CP12-2	1.1e-09	1.1e-09	1.1e-09
plastid	AT4G38970	FBA2	FBA2; Probable fructose-bisphosphate aldolase 2	3.20343e-16	-0.486365	-0.47214	-0.127661		FBA2	0.0451	0.0516	0.7861

## Sheet: Redox homeostasis
				Log2 fold change						p value
Location SUBAcon	AGI	Gene name	Description	EN	L10	L120	L360		Gene name	L10	L120	L360
cytosol	AT1G08830	CSD1	CSD1; Superoxide dismutase [Cu-Zn] 1	0	0.613419	0.976739	0.241003		CSD1	0.2643	0.0187	0.8966
cytosol	AT1G63460	GPX8	GPX8; Probable glutathione peroxidase 8	0	0.365664	0.567235	0.235766		GPX8	0.07115	0.00144	0.31705
plastid	AT1G63940	MDAR6	MDAR6; Monodehydroascorbate reductase 6	0	-0.449068	-0.386715	-0.136626		MDAR5	0.00282	0.00846	0.44457
plastid	AT2G28190	CSD2	CSD2; Superoxide dismutase [Cu-Zn] 2	0	1.40489	1.23506	0.584752		CSD2	0.00301	0.01387	0.52858
cytosol	AT2G31570	GPX2	GPX2; Probable glutathione peroxidase 2	0	0.215844	0.560164	0.422572		GPX2	0.3055	0.001	0.0102
mitochondrion	AT3G06050	PRXIIF	PRXIIF; Peroxiredoxin-2F	3.20343e-16	0.377319	0.565383	0.217657		PRXIIF	0.062	0.00236	0.42439
plastid	AT3G11630	BAS1	BAS1; 2-Cys peroxiredoxin BAS1	0	0.12404	0.379867	0.309032		BAS1	0.7059	0.0191	0.0706
peroxisome	AT3G24170	ATGR1	ATGR1; Glutathione reductase	0	0.586937	0.372967	0.594793		ATGR1	0.001	0.0104	0.001
peroxisome	AT3G52880	MDAR1	MDAR1; Monodehydroascorbate reductase 1	0	-0.319508	-0.446446	-0.0279085		ATMDAR1	0.071	0.013	0.992
plastid	AT3G52960	PRXIIE	PRXIIE; Peroxiredoxin-2E	3.20343e-16	0.0390463	0.408454	0.115768		PRXIIE	0.9876	0.0148	0.7688
plastid	AT4G09010	APX4	APX4; Thylakoid lumenal 29 kDa protein	0	-0.193534	-0.39274	-0.0282098		APX4	0.3858	0.0401	0.9929
mitochondrion	AT4G11600	GPX6	GPX6; Probable phospholipid hydroperoxide glutathione peroxidase 6	0	0.110052	0.365467	0.161317		GPX6	0.8228	0.0477	0.5983
plastid	AT4G23100	GSH1	GSH1; Glutamate--cysteine ligase	3.20343e-16	-0.0927133	-0.312125	-0.18172		GSH1	0.7363	0.0407	0.2464
plastid; cytosol	AT4G25100	FSD1	FSD1; Superoxide dismutase [Fe] 1	0	-1.08924	-0.981452	-0.464355		FSD1	0.00508	0.00904	0.18356
plastid	AT5G06290	2-Cys Prx B	2-Cys Prx B; 2-Cys peroxiredoxin BAS1-like	0	0.248017	0.460926	0.3631		2-Cys Prx B	0.1104	0.001	0.0106
cytosol	AT5G28840	GME	GME; GDP-mannose 3,5-epimerase	0	-0.283637	-0.48748	-0.200893		GME	0.12659	0.00655	0.29313
plastid	AT3G47520	cpMDH	NAD-MDH; Chloroplastic malate dehydrogenase	3.20343e-16	-0.218412	-0.318134	-0.0796544		MDH	0.1904	0.0452	0.8236
plastid	AT5G58330	AT5G58330	NADP-MDH; Chloroplastic malate dehydrogenase	0	-0.508231	-0.404119	-0.308215		AT5G58330	0.00209	0.01068	0.04789

## Sheet: Thioredoxin
				Log2 fold change						p value
Location SUBAcon	AGI	Gene name	Description	EN	L10	L120	L360		Gene name	L10	L120	L360
plastid	AT1G50320	TRXX	TRXX; Thioredoxin X	0	-0.697549	-0.0543913	0.105778		TRXX	0.00619	0.97394	0.82859
mitochondrion	AT2G35010	TRXO1	TRXO1; Thioredoxin O1	-3.20343e-16	0.248396	0.738787	0.676408		TRXO1	0.68252	0.00843	0.02425
plastid	AT2G41680	NTRC	NTRC; NADPH-dependent thioredoxin reductase 3	0	0.115063	0.29327	0.219917		NTRC	0.667	0.0464	0.177
plastid	AT3G15360	TRXM4	TRXM4; Thioredoxin M4	-1.60171e-16	-0.749231	-0.178388	-0.287345		TRXM4	0.001	0.3133	0.0688
cytosol	AT5G42980	TRXH3	TRXH3; Thioredoxin H3	0	0.627646	0.805142	0.636512		TRXH3	0.0118	0.001	0.0107
plastid	AT1G07700	AT1G07700	AT1G07700; Thioredoxin-like 4	0	-1.62274	-0.840696	-0.886709		AT1G07700	0.0001	0.0017	0.0012
plastid	AT1G43560	TRXY2	TRXY2; Thioredoxin Y2	0	0.300166	0.373276	0.462236		TRXY2	0.3257	0.2145	0.0681
cytosol	AT1G45145	TRXH5	TRXH5; Thioredoxin H5	0	0.471026	0.532158	0.531286		TRXH5	0.2045	0.1027	0.1035
cytosol	AT2G17420	NTRA	NTRA; NADPH-dependent thioredoxin reductase A	0	0.641182	0.0498948	0.048182		NTRA	0.2737	0.9992	0.9993
plastid	AT3G02730	TRXF1	TRXF1; Thioredoxin F1	0	-0.294188	-0.0797285	-0.130851		TRXF1	0.2399	0.9255	0.7645
plastid	AT4G03520	TRXM2	TRXM2; Thioredoxin M2	0	-0.330266	0.165087	0.0719662		TRXM2	0.1533	0.5251	0.9278
plastid	AT5G16400	TRXF2	TRXF2; Thioredoxin F2	0	-0.634496	-0.0834415	0.330765		TRXF2	0.2122	0.9846	0.4483

## Sheet: photorespiration
				Log2 fold change						p value
Location SUBAcon	AGI	Gene name	Description	EN	L10	L120	L360		Gene name	L10	L120	L360
mitochondrion	AT1G32470	GDH3	GDH3; Glycine cleavage system H protein 3	0	-0.0232453	0.683282	0.294201		GDH3	0.99923	0.00292	0.36281
peroxisome	AT1G68010	HPR	HPR; Glycerate dehydrogenase	0	-0.522671	-0.72272	-0.276084		HPR	0.0842	0.0207	0.4349
mitochondrion	AT2G35370	GDH1	GDH1; Glycine cleavage system H protein 1	0	-0.138693	0.600578	0.300072		GDH1	0.8882	0.0102	0.3471
peroxisome	AT3G14420	GLO1	GLO1; Peroxisomal (S)-2-hydroxy-acid oxidase GLO1	0	-0.649399	-0.867278	-0.268707		GLO1	0.091	0.0293	0.5987

## Sheet: cellular respiration
				Log2 fold change						p value
Location SUBAcon	AGI	Gene name	Description	EN	L10	L120	L360		Gene name	L10	L120	L360
mitochondrion	AT1G59900	E1 ALPHA	E1 ALPHA; Pyruvate dehydrogenase E1 component subunit alpha-1	-1.60171e-16	-0.312498	-0.384176	-0.0584471		E1 ALPHA	0.0871	0.0345	0.9385
mitochondrion	AT2G44350	CSY4	CSY4; Citrate synthase 4	0	-0.26222	-0.462458	-0.0728349		CSY4	0.2656	0.0373	0.935
mitochondrion	AT3G15020	mMDH2	mMDH2; Malate dehydrogenase 2	0	0.470388	0.284429	0.114272		mMDH2	0.01	0.186	0.825
mitochondrion	AT3G27380	SDH2-1	SDH2-1; Succinate dehydrogenase [ubiquinone] iron-sulfur subunit 1	-1.60171e-16	0.156118	0.103059	0.290715		SDH2-1	0.346	0.6343	0.0188
mitochondrion	AT5G55070	AT5G55070	AT5G55070; 2-oxoglutarate dehydrogenase complex component E2-1	0	0.276293	0.155191	0.203347		AT5G55070	0.00554	0.14088	0.0379
mitochondrion	AT4G02580	AT4G02580	AT4G02580; NADH dehydrogenase [ubiquinone] flavoprotein 2	0	0.944774	1.03577	0.807539		AT4G02580	0.0727	0.0296	0.2656
mitochondrion	AT4G32470	QCR7-1	QCR7-1; Cytochrome b-c1 complex subunit 7-1	-1.60171e-16	-0.216896	-0.40418	-0.0207052		QCR7-1	0.3466	0.0364	0.9972

## Sheet: major CHO
				Log2 fold change						p value
Location SUBAcon	AGI	Gene name	Description	EN	L10	L120	L360		Gene name	L10	L120	L360
plastid	AT1G10760	GWD1	GWD1; Alpha-glucan water dikinase 1	0	-0.574682	-0.69111	-0.40793		GWD1	0.0177	0.006	0.0855
nucleus,cytosol	AT1G13440	GAPC2	GAPC2; Glyceraldehyde-3-phosphate dehydrogenase GAPC2	3.20343e-16	0.133032	0.0118459	0.33252		GAPC2	0.6569	0.9996	0.0454
cytosol	AT1G23190	PGM3	PGM3; Probable phosphoglucomutase	0	-0.283338	-0.99103	-0.202144		PGM3	0.4178	0.0037	0.6456
cytosol	AT1G53310	PPC1	PPC1; Phosphoenolpyruvate carboxylase 1	0	-0.712777	-0.609856	-0.452136		PPC1	0.001	0.001	0.00641
cytosol	AT1G70730	PGM2	PGM2; Probable phosphoglucomutase	0	-0.260488	-0.828534	-0.205837		PGM2	0.267	0.001	0.393
plastid	AT1G70820	AT1G70820	AT1G70820; Uncharacterized protein	0	-0.452417	-0.591832	-0.333554		AT1G70820	0.00941	0.001	0.03735
cytosol	AT1G79550	PGK3	PGK3; Phosphoglycerate kinase	0	-0.090087	-0.388329	-0.19544		PGK3	0.58835	0.00131	0.09241
cytosol	AT3G03250	UGP	UGP; Probable UTP--glucose-1-phosphate uridylyltransferase 2	0	-0.442065	-0.384365	-0.156957		UGP	0.0197	0.0407	0.5244
plastid	AT3G04790	RPI3	RPI3; Probable ribose-5-phosphate isomerase 3	-1.60171e-16	-0.486466	-0.341573	-0.189458		RPI3	0.001	0.00817	0.15253
cytosol	AT3G46970	PHS2	PHS2; Alpha-glucan phosphorylase 2	0	-1.10547	-1.3692	-0.749536		PHS2	0.01446	0.00363	0.05655
mitochondrion	AT3G48000	ALDH2B4	ALDH2B4; Aldehyde dehydrogenase family 2 member B4	0	-0.708152	-0.674264	-0.0498327		ALDH2B4	0.0126	0.0117	0.9826
cytosol	AT3G52990	AT3G52990	AT3G52990; Pyruvate kinase	3.20343e-16	-0.399182	-0.658168	-0.187335		AT3G52990	0.0174	0.001	0.1748
cytosol	AT3G55440	CTIMC	CTIMC; Triosephosphate isomerase	0	-0.245802	-0.204274	0.0115089		CTIMC	0.0424	0.0972	0.9982
plastid	AT3G60750	TKL-1	TKL-1; Transketolase-1	0	-0.431323	-0.418749	-0.136693		TKL-1	0.0258	0.0301	0.6344
plastid	AT4G05390	RFNR1	RFNR1; Ferredoxin--NADP reductase, root isoform	3.20343e-16	0.608542	0.255227	0.425558		RFNR1	0.0478	0.638	0.2179
plastid,cytosol	AT4G15530	PPDK	PPDK; Pyruvate phosphate dikinase 1	0	-0.488743	-0.715133	-0.386072		PPDK	0.095	0.0132	0.1709
plastid	AT4G24620	PGI1	PGI1; Glucose-6-phosphate isomerase 1	-1.60171e-16	-0.508631	-0.545312	-0.102725		PGI1	0.0194	0.0129	0.8094
peroxisome	AT5G09660	PMDH2	PMDH2; Malate dehydrogenase	-1.60171e-16	-0.183987	-0.510327	-0.217124		PMDH2	0.44272	0.00801	0.28963
extracellular	AT5G17310	UGP1	UGP1; UTP--glucose-1-phosphate uridylyltransferase 1	0	-0.406515	-0.400042	-0.167171		UGP1	0.037	0.0396	0.5031
plastid	AT5G48300	APS1	APS1; Glucose-1-phosphate adenylyltransferase small subunit	3.20343e-16	-0.223005	-0.619585	-0.436678		APS1	0.38331	0.00757	0.04884
plastid	AT5G51820	PGMP	PGMP; Phosphoglucomutase	3.20343e-16	-0.431482	-0.626146	-0.183971		PGMP	0.1493	0.0279	0.6602

## Sheet: Amino acid
				Log2 fold change						p value
Location SUBAcon	AGI	Gene name	Description	EN	L10	L120	L360		Gene name	L10	L120	L360
plastid	AT1G14810	AT1G14810	AT1G14810; Uncharacterized protein	0	0.0969859	0.330346	0.0656529		AT1G14810	0.7186	0.0111	0.8873
peroxisome	AT1G23310	GGAT1	GGAT1; Glutamate--glyoxylate aminotransferase 1	0	-0.293354	-0.459147	-0.0668911		GGAT1	0.2243	0.0457	0.9494
peroxisome	AT1G68010	HPR	HPR; Glycerate dehydrogenase	0	-0.522671	-0.72272	-0.276084		HPR	0.0842	0.0207	0.4349
peroxisome	AT2G33150	PED1	PED1; 3-ketoacyl-CoA thiolase 2	0	0.346056	0.107265	0.0612568		PED1	0.00344	0.58476	0.87818
plastid	AT2G43750	OASB	OASB; Cysteine synthase	0	-0.573338	-0.460853	-0.335942		OASB	0.00771	0.02715	0.10774
cytosol	AT3G23810	SAHH2	SAHH2; Adenosylhomocysteinase 2	0	-0.35288	-0.48368	-0.140957		SAHH2	0.0567	0.0108	0.5905
mitochondrion	AT3G45300	IVD	IVD; Isovaleryl-CoA dehydrogenase	0	-0.18083	-0.313349	-0.0528865		IVD	0.08258	0.00475	0.84856
plastid	AT3G53580	DAPF	DAPF; Diaminopimelate epimerase	0	0.283996	0.434378	0.289109		DAPF	0.11548	0.00317	0.06479
mitochondrion	AT3G61440	CYSC1	CYSC1; Bifunctional L-3-cyanoalanine synthase/cysteine synthase C1	0	0.0239367	-0.0684261	0.285483		CYSC1	0.9866	0.80179	0.00609
nucleus,cytosol	AT4G01850	SAM2	SAM2; S-adenosylmethionine synthase 2	3.20343e-16	0.383789	0.264622	0.26598		SAM2	0.0458	0.2385	0.2348
cytosol	AT4G13940	SAHH1	SAHH1; Adenosylhomocysteinase 1	0	-0.324137	-0.444681	-0.152968		SAHH1	0.0727	0.0147	0.5148
plastid	AT4G31990	ASP5	ASP5; Aspartate aminotransferase	0	-0.284728	-0.489322	-0.0753543		ASP5	0.13191	0.00993	0.88858
mitochondrion	AT5G65720	NIFS1	NIFS1; Cysteine desulfurase	-1.60171e-16	0.494037	0.406826	0.229445		NIFS1	0.0157	0.0452	0.3994
plastid	AT1G19920	ATPS2	ATPS2; ATP sulfurylase 2	0	0.629433	0.488741	0.381513		ATPS2	0.001	0.00566	0.03871
plastid,cytosol	AT3G22890	ATPS1	ATPS1; ATP sulfurylase 1	0	0.549125	0.325538	0.143384		ATPS1	0.00458	0.1476	0.75255
plastid	AT4G14680	ATPS3	ATPS3; ATP-sulfurylase 3	-1.60171e-16	0.83394	0.533587	0.156789		ATPS3	0.00208	0.08637	0.88802
plastid	AT5G04140	GLU1	GLU1; Ferredoxin-dependent glutamate synthase 1	-1.60171e-16	-0.60329	-0.465566	-0.177671		GLU1	0.0322	0.0952	0.6783
plastid	AT5G53460	GLT1	GLT1; Glutamate synthase 1 [NADH]	3.20343e-16	0.328321	0.275298	0.393944		GLT1	0.01992	0.05786	0.00207

## Sheet: RNA
				Log2 fold change						p value
Location SUBAcon	AGI	Gene name	Description	EN	L10	L120	L360		Gene name	L10	L120	L360
cytosol	AT1G49760	PAB8	PAB8; Polyadenylate-binding protein 8	0	0.477812	0.424152	0.00496204		PAB8	0.0442	0.0861	1
plastid	AT3G03710	PNP1	PNP1; Polyribonucleotide nucleotidyltransferase 1	3.20343e-16	-0.179874	-0.397721	-0.185001		PNP1	0.1462	0.001	0.0841
plastid	AT3G20390	AT3G20390	AT3G20390; Reactive Intermediate Deaminase A	-1.60171e-16	-0.0317628	-0.444284	-0.706417		AT3G20390	0.9949	0.1202	0.0308
plastid	AT3G46780	PTAC16	PTAC16; Protein PLASTID TRANSCRIPTIONALLY ACTIVE 16	0	-0.35737	-0.464918	-0.126879		PTAC16	0.00282	0.001	0.34339

[truncated: 4 more sheets: Protein synthesis, Protein modification, Protein degradation, other metabolic processes]
