# Supplementary material for: The impact of light and thioredoxins on the plant thiol-disulfide proteome
Source: Plant Physiol. 2024 Jan 12;195(2):1536–60. doi: 10.1093/plphys/kiad669 (PMC11142374; doi:10.1093/plphys/kiad669)
Supplement: kiad669_Supplementary_Data [file kiad669_supplementary_data.zip › Supplemental table 2_resubmission_final.xlsx]

## Sheet: Sheet 1
Supplemental Table S2. Proteins with light-dependent changes in oxidation levels that have been reported to be also subject to diurnal changes with respect to protein abundance. By comparing the list of proteins identified to be subject to light-dependent changes in oxidation levels in Supplemental Table S1 with the published data set of Uhrig et al. (2021), we found that only 16 out of 319 prote…					Fold Change					LOG2 fold change					p value compared to the EN
Function	Location SUBAcon	AGI	Gene name	Description	EN	L10	L120	L360		EN	L10	L120	L360		L10	L120	L360
Type XII_Solute transport	vacuole,golgi	AT1G12840	VHA-C	VHA-C; V-type proton ATPase subunit C	1	0.735999	0.640561	0.871606		0	-0.442225	-0.642592	-0.198253		0.1452	0.0177	0.578
Type XVI_Not assigned	extracellular	AT1G17100	ATHBP1	ATHBP1; SOUL heme-binding protein	1	1.1172	1.21955	1.30852		0	0.15989	0.286351	0.387936		0.6335	0.1801	0.0415
Type XVI_Not assigned	cytosol	AT1G22300	GRF10	GRF10; 14-3-3-like protein GF14 epsilon	1	0.920294	0.765027	0.974316		0	-0.119833	-0.386418	-0.037539		0.54356	0.00605	0.96302
Type XVI_Not mapped	plastid	AT1G31190	IMPL1	IMPL1; Phosphatase IMPL1	1	0.776865	0.814155	0.944997		0	-0.364265	-0.296625	-0.0816177		0.0275	0.0575	0.8073
Type I_Photosynthesis	plastid	AT1G52230	PSAH2	PSAH2; Photosystem I reaction center subunit VI-2	1	0.712638	0.596316	0.986346		0	-0.488759	-0.74585	-0.0198341		0.0145	0.001	0.9976
Type V_Lipid metabolism	peroxisome	AT2G33150	PED1	PED1; 3-ketoacyl-CoA thiolase 2	1	1.27108	1.07718	1.04337		0	0.346056	0.107265	0.0612568		0.00344	0.58476	0.87818
Type XVI_Not assigned	plastid	AT2G37220	CP29B	CP29B; RNA-binding protein CP29B	1	0.821184	0.743759	0.614011		0	-0.284223	-0.427093	-0.703663		0.3864	0.1443	0.0183
Type I_Photosynthesis	plastid	AT3G04790	RPI3	RPI3; Probable ribose-5-phosphate isomerase 3	1	0.713771	0.78918	0.876935		-1.60171e-16	-0.486466	-0.341573	-0.189458		0.001	0.00817	0.15253
Type XVI_Not assigned	plasma membrane	AT3G07390	AIR12	AIR12; Auxin-induced in root cultures protein 12	1	1.14615	1.60074	1.18701		-3.20343e-16	0.196791	0.678741	0.247326		0.814	0.0234	0.6875
Type XVI_Not assigned	extracellular	AT3G08030	AT3G08030	AT3G08030; Uncharacterized protein	1	1.41019	1.23908	1.27367		0	0.495892	0.309267	0.348993		0.00557	0.12708	0.07146
Type X_Protein modification	extracellular	AT3G16530	AT3G16530	AT3G16530; Lectin-like protein At3g16530	1	0.869834	0.936031	1.29504		0	-0.201189	-0.095371	0.373002		0.4739	0.8736	0.0277
Type XVI_Not assigned	plastid	AT4G04020	PAP1	PAP1; Probable plastid-lipid-associated protein 1	1	0.541844	0.494698	0.615946		0	-0.88405	-1.01538	-0.699124		0.001	0.001	0.000296
Type VI_Polyamine metabolism	plasma membrane	AT4G12290	AT4G12290	AT4G12290; Amine oxidase	1	0.700276	0.885843	0.897629		3.20343e-16	-0.514005	-0.174876	-0.155809		0.00138	0.2613	0.34068
Type XII_Nutrient transport	plastid	AT5G01600	FER1	FER1; Ferritin-1	1	0.696985	0.884664	0.945231		3.20343e-16	-0.5208	-0.176798	-0.0812605		0.00318	0.35588	0.83191
Type XVI_Not mapped	plastid	AT5G54770	THI1	THI1; Thiamine thiazole synthase	1	0.795354	0.796476	0.674882		0	-0.330332	-0.328298	-0.567293		0.0209	0.0219	0.001
Type II_Cellular respiration	mitochondrion	AT5G55070	AT5G55070	AT5G55070; 2-oxoglutarate dehydrogenase complex component E2-1	1	1.21108	1.11357	1.15137		0	0.276293	0.155191	0.203347		0.00554	0.14088	0.0379
Type XII_Solute transport	mitochondrion	AT5G67500	VDAC2	VDAC2; Mitochondrial outer membrane protein porin 2	1	0.817769	0.709279	0.886068		-1.60171e-16	-0.290234	-0.495574	-0.17451		0.0133	0.001	0.1462
