# Supplementary material for: The impact of light and thioredoxins on the plant thiol-disulfide proteome
Source: Plant Physiol. 2024 Jan 12;195(2):1536–60. doi: 10.1093/plphys/kiad669 (PMC11142374; doi:10.1093/plphys/kiad669)
Supplement: kiad669_Supplementary_Data [file kiad669_supplementary_data.zip › Supplemental table 3_resubmission_final.xlsx]

## Sheet: L10 ∩ L120  ∩ L360
Supplemental Table S3. Proteins displaying significant redox changes in all three time points of the photoperiod compared to the dark.					Standarized Z score				Fold Change				LOG2 Fold Change					P value (compared to EN)
Function	Location SUBAcon	AGI	Gene name		EN	L10	L120	L360	EN	L10	L120	L360	EN	L10	L120	L360	Gene name	L10	L120	L360
Type XVI_Not assigned	plastid	AT1G07700	AT1G07700	AT1G07700; Thioredoxin-like 4	1.39054	-0.992631	-0.168026	-0.229884	1	0.324719	0.558374	0.540846	0	-1.62274	-0.840696	-0.886709	AT1G07700	0.001	0.00179	0.00134
Type XII_Nutrient transport	plastid	AT1G19920	ATPS2	ATPS2; ATP sulfurylase 2	-1.35228	1.00911	0.388555	-0.0453924	1	1.54696	1.40322	1.30271	0	0.629433	0.488741	0.381513	ATPS2	0.001	0.00566	0.03871
Type XVI_Not assigned	plasma membrane,cytosol	AT1G22530	PATL2	PATL2; Patellin-2	1.48197	-0.70426	-0.44063	-0.337081	1	0.592414	0.641564	0.660869	0	-0.755321	-0.640336	-0.597565	PATL2	0.00679	0.01245	0.01802
Type XVI_Not mapped	plastid	AT1G23740	AOR	AOR; Quinone oxidoreductase-like protein	1.45937	-0.779304	-0.465901	-0.214164	1	0.700116	0.742098	0.77582	0	-0.514335	-0.430319	-0.366207	AOR	0.001	0.00224	0.00727
Type I_Photosynthesis	cytosol	AT1G53310	PPC1	PPC1; Phosphoenolpyruvate carboxylase 1	1.43753	-0.796069	-0.537578	-0.103883	1	0.610145	0.655262	0.73096	0	-0.712777	-0.609856	-0.452136	PPC1	0.001	0.001	0.00641
Type I_Photosynthesis	plastid	AT1G64770	NDF2	NDF2; Photosynthetic NDH subunit of subcomplex B2	1.47143	-0.259207	-0.73447	-0.477756	1	0.668417	0.577359	0.626545	0	-0.581179	-0.792459	-0.674511	NDF2	0.0333	0.0108	0.0114
Type III_Carbohydrate metabolism	plastid	AT1G70820	AT1G70820	AT1G70820; Uncharacterized protein	1.39633	-0.455	-0.917982	-0.0233493	1	0.730817	0.6635	0.793579	0	-0.452417	-0.591832	-0.333554	AT1G70820	0.00941	0.001	0.03735
Type XVI_Not assigned	plasma membrane	AT1G72150	PATL1	PATL1; Patellin-1	1.46551	-0.752814	-0.482027	-0.230667	1	0.534253	0.591107	0.643881	-1.60171e-16	-0.904404	-0.75851	-0.635135	PATL1	0.001	0.001	0.00187
Type XVI_Not assigned	plastid	AT2G47400	CP12-1	CP12-1; Calvin cycle protein	1.40424	-0.964834	-0.237883	-0.201525	1	0.402545	0.585874	0.595043	0	-1.31278	-0.771338	-0.748934	CP12-1	0.001	0.001	0.001
Type XVI_Not assigned	extracellular	AT3G04720	HEL	HEL; Hevein-like preproprotein	-1.47011	0.465552	0.744644	0.259911	1	1.8412	1.96249	1.75183	3.20343e-16	0.880645	0.972682	0.808863	HEL	0.02388	0.00955	0.04594
Type XVI_Not assigned	plastid	AT3G15840	PIFI	PIFI; Post-illumination chlorophyll fluorescence increase	1.38527	-0.616569	0.0658784	-0.834581	1	0.505176	0.673866	0.451286	0	-0.985142	-0.569466	-1.14788	PIFI	0.001	0.00339	0.001
Type VII_Redox homeostasis	peroxisome	AT3G24170	ATGR1	ATGR1; Glutathione reductase	-1.36425	0.731414	-0.132812	0.765648	1	1.50205	1.29501	1.51026	0	0.586937	0.372967	0.594793	ATGR1	0.001	0.0104	0.001
Type XVI_Not mapped	extracellular	AT3G26720	AT3G26720	AT3G26720; Alpha-mannosidase	-1.39396	0.0648225	0.955584	0.373551	1	1.35897	1.57816	1.43494	0	0.442509	0.658242	0.520986	AT3G26720	0.03796	0.001	0.00783
Type I_Photosynthesis	plastid	AT3G48420	CBBY	CBBY; Haloacid dehalogenase-like hydrolase domain-containing protein	1.47076	-0.596522	-0.659455	-0.214787	1	0.699832	0.690694	0.755259	0	-0.51492	-0.533882	-0.404956	CBBY	0.001	0.001	0.00238
Type I_Photosynthesis	plastid	AT3G54890	LHCA1	LHCA1; Chlorophyll a-b binding protein 6	1.34	-0.0368687	-1.07225	-0.230883	1	0.726275	0.520439	0.687705	0	-0.461412	-0.9422	-0.540139	LHCA1	0.00514	0.001	0.001
Type XVI_Not assigned	plastid	AT3G62410	CP12-2	CP12-2; Calvin cycle protein	1.48963	-0.641563	-0.493959	-0.354111	1	0.23066	0.283943	0.334427	3.20343e-16	-2.11616	-1.81632	-1.58024	CP12-2	1.1e-09	1.1e-09	1.1e-09
Type XVI_Not assigned	plastid	AT4G04020	PAP1	PAP1; Probable plastid-lipid-associated protein 1	1.46428	-0.52715	-0.732077	-0.205057	1	0.541844	0.494698	0.615946	0	-0.88405	-1.01538	-0.699124	PAP1	0.001	0.001	0.000296
Type I_Photosynthesis	plastid	AT4G04640	ATPC1	ATPC1; ATP synthase gamma chain 1	1.45739	-0.39566	-0.809987	-0.251747	1	0.612224	0.52552	0.642339	0	-0.707869	-0.928182	-0.638592	ATPC1	0.01111	0.00207	0.01936
Type XVI_Not assigned	plastid	AT4G22240	PAP2	PAP2; Probable plastid-lipid-associated protein 2	1.47482	-0.51678	-0.701428	-0.25661	1	0.503259	0.457205	0.568151	-3.20343e-16	-0.990626	-1.12909	-0.815655	PAP2	0.001	0.001	0.00173
Type XIII_External stimuli	plastid	AT4G24280	HSP70-6	HSP70-6; Heat shock 70 kDa protein 6	1.45627	-0.824199	-0.306013	-0.326063	1	0.72012	0.783717	0.781256	3.20343e-16	-0.47369	-0.351596	-0.356133	HSP70-6	0.001	0.00388	0.00365
Type I_Photosynthesis	plastid	AT4G32260	AT4G32260	AT4G32260; Uncharacterized protein	1.4977	-0.574819	-0.47914	-0.44374	1	0.605193	0.623419	0.630163	0	-0.724534	-0.681726	-0.666204	AT4G32260	1.1e-07	1.1e-07	1.1e-07
Type XIII_External stimuli	mitochondrion	AT5G09590	HSP70-10	HSP70-10; Heat shock 70 kDa protein 10	1.38124	-0.270357	-1.00381	-0.107071	1	0.833792	0.759981	0.850224	0	-0.262241	-0.395965	-0.234085	HSP70-10	0.0243	0.001	0.0342
Type X_Protein modification	plastid	AT5G19370	AT5G19370	AT5G19370; Rhodanese-like/PpiC domain-containing protein 12	-1.35867	-0.132055	0.858201	0.632519	1	1.31306	1.5658	1.5082	3.20343e-16	0.392932	0.646895	0.592824	AT5G19370	0.023	0.001	0.001
Type VII_Redox homeostasis	cytosol	AT5G42980	TRX3	TRX3; Thioredoxin H3	-1.43565	0.259034	0.887968	0.288649	1	1.54504	1.74732	1.55457	0	0.627646	0.805142	0.636512	TRX3	0.0118	0.001	0.0107
Type XIII_External stimuli	plastid	AT5G49910	HSP70-7	HSP70-7; Heat shock 70 kDa protein 7	1.4577	-0.794788	-0.440286	-0.222629	1	0.710047	0.755681	0.783699	0	-0.494013	-0.404151	-0.351629	HSP70-7	0.001	0.001	0.0026
Type XVI_Not mapped	plastid	AT5G54770	THI1	THI1; Thiamine thiazole synthase	1.35917	-0.1581	-0.149781	-1.05129	1	0.795354	0.796476	0.674882	0	-0.330332	-0.328298	-0.567293	THI1	0.0209	0.0219	0.001
Type I_Photosynthesis	plastid	AT5G58330	AT5G58330	NADP-MDH; Chloroplastic malate dehydrogenase	1.41617	-0.876614	-0.47033	-0.0692283	1	0.703084	0.755698	0.80764	0	-0.508231	-0.404119	-0.308215	AT5G58330	0.00209	0.01068	0.04789

## Sheet: L10
					Standarized Z score				Fold Change				LOG2 Fold Change					P value (compared to EN)
Function	Location SUBAcon	AGI	Gene name		EN	L10	L120	L360	EN	L10	L120	L360	EN	L10	L120	L360	Gene name	L10	L120	L360
Type I_Photosynthesis	plastid	AT1G03130	PSAD2	PSAD2; Photosystem I reaction center subunit II-2	1.04673	-1.1834	-0.428948	0.565621	1	0.762029	0.842535	0.948662	-1.60171e-16	-0.392082	-0.247192	-0.0760333	PSAD2	0.039	0.218	0.892
Type VIII_Phytohormone	golgi	AT1G05010	ACO4	ACO4; 1-aminocyclopropane-1-carboxylate oxidase 4	1.12072	-1.3125	0.0574356	0.134346	1	0.754821	0.89286	0.90061	0	-0.405794	-0.163494	-0.151026	ACO4	0.001	0.0802	0.1106
Type X_Protein biosynthesis	cytosol	AT1G08360	RPL10AA	RPL10AA; 60S ribosomal protein L10a-1	-0.586974	1.47881	-0.257623	-0.63421	1	1.81118	1.12933	0.981451	0	0.856933	0.175465	-0.0270113	RPL10AA	0.00543	0.87431	0.9995
Type IX_RNA processing	plastid	AT1G09340	CRB	CRB; Chloroplast stem-loop binding protein of 41 kDa b	0.771513	-0.922249	-0.802944	0.95368	1	0.757986	0.775033	1.02603	0	-0.399756	-0.36767	0.0370715	CRB	0.0417	0.0612	0.9843
Type X_Protein degradation	extracellular	AT1G09750	AED3	AED3; Aspartyl protease	-1.23407	1.21252	-0.0468114	0.0683706	1	1.6804	1.33018	1.36221	3.20343e-16	0.7488	0.411618	0.445948	AED3	0.00551	0.23315	0.17561
Type X_Protein degradation	vacuole	AT1G11910	APA1	APA1; Aspartic proteinase A1	1.06784	-1.33253	0.288944	-0.024254	1	0.779517	0.928455	0.899687	0	-0.359348	-0.107096	-0.152505	APA1	0.0234	0.6417	0.3914
Type I_Photosynthesis	plastid	AT1G20020	LFNR2	LFNR2; Ferredoxin--NADP reductase	1.19728	-1.21884	-0.190115	0.211671	1	0.648955	0.798421	0.856798	-1.60171e-16	-0.623809	-0.324778	-0.222973	LFNR2	0.0155	0.2134	0.4644
Type XVI_Not assigned	extracellular	AT1G29660	AT1G29660	AT1G29660; GDSL esterase/lipase	-1.34038	1.06465	0.0115933	0.26413	1	1.36984	1.2079	1.24674	0	0.454009	0.272506	0.318159	AT1G29660	0.00616	0.14972	0.07411
Type XVI_Not mapped	plastid	AT1G31190	IMPL1	IMPL1; Phosphatase IMPL1	1.09715	-1.01338	-0.660675	0.576907	1	0.776865	0.814155	0.944997	0	-0.364265	-0.296625	-0.0816177	IMPL1	0.0275	0.0575	0.8073
Type X_Protein degradation	nucleus,cytosol	AT1G47250	PAF2	PAF2; Proteasome subunit alpha type-1-B	-0.941488	1.39864	-0.391246	-0.0659028	1	1.51282	1.12058	1.19188	-1.60171e-16	0.597241	0.164248	0.253237	PAF2	0.0011	0.6602	0.3165
Type X_Protein biosynthesis	cytosol	AT1G49760	PAB8	PAB8; Polyadenylate-binding protein 8	-0.869971	0.981747	0.741946	-0.853722	1	1.39263	1.34178	1.00345	0	0.477812	0.424152	0.00496204	PAB8	0.0442	0.0861	1
Type X_Protein biosynthesis	mitochondrion	AT1G50200	ALATS	ALATS; Alanine--tRNA ligase	1.0689	-1.26956	0.436137	-0.235479	1	0.745052	0.931014	0.857792	3.20343e-16	-0.424586	-0.103126	-0.221301	ALATS	0.0387	0.869	0.3308
Type VII_Redox homeostasis	plastid	AT1G50320	ATHX	ATHX; Thioredoxin X	0.422531	-1.45941	0.240909	0.795966	1	0.616619	0.963001	1.07607	0	-0.697549	-0.0543913	0.105778	ATHX	0.00619	0.97394	0.82859
Type XVI_Not mapped	cytosol	AT1G50480	THFS	THFS; Formate--tetrahydrofolate ligase	-1.22283	1.10933	-0.309051	0.422556	1	1.25712	1.10074	1.1814	3.20343e-16	0.330124	0.13848	0.240503	THFS	0.0298	0.5718	0.1526
Type XVI_Not mapped	plasma membrane	AT1G51805	AT1G51805	AT1G51805; Uncharacterized protein	0.511396	-1.46098	0.751515	0.19807	1	0.714035	1.03481	0.954572	-3.20343e-16	-0.485934	0.0493709	-0.0670735	AT1G51805	0.04	0.974	0.932
Type I_Photosynthesis	plastid	AT1G54780	TLP18.3	TLP18.3; UPF0603 protein	0.745132	-1.46283	0.204974	0.512725	1	0.708407	0.928665	0.969307	0	-0.497349	-0.10677	-0.0449739	TLP18.3	0.00198	0.51159	0.92118
Type XVI_Not mapped	cytosol	AT1G60690	AT1G60690	AT1G60690; Probable aldo-keto reductase 3	-1.36015	1.03016	0.0340124	0.295979	1	1.22343	1.13032	1.1548	0	0.290928	0.176725	0.207645	AT1G60690	0.0486	0.2538	0.1731
Type X_Protein biosynthesis	cytosol	AT1G72370	RPSAA	RPSAA; 40S ribosomal protein SA	-0.860961	1.39374	0.0288381	-0.561615	1	1.79973	1.31561	1.10618	0	0.847781	0.395729	0.145582	RPSAA	0.001	0.106	0.81
Type XVI_Not assigned	extracellular	AT1G72610	GLP1	GLP1; Germin-like protein subfamily 3 member 1	0.769361	-1.37013	-0.118159	0.71893	1	0.684977	0.86932	0.992574	0	-0.545873	-0.202041	-0.0107527	GLP1	0.00204	0.25951	0.99939
Type XI_Cell wall	plasma membrane,extracellular	AT2G04780	FLA7	FLA7; Fasciclin-like arabinogalactan protein 7	-0.553819	1.39243	0.0294588	-0.868072	1	2.39909	1.4193	0.774095	-1.60171e-16	1.26249	0.505178	-0.369418	FLA7	0.0304	0.6762	0.9394
Type X_Protein biosynthesis	cytosol	AT2G18020	RPL8A	RPL8A; 60S ribosomal protein L8-1	-0.672066	1.48834	-0.409444	-0.406834	1	1.37282	1.04532	1.04577	0	0.457146	0.0639456	0.0645672	RPL8A	0.0276	0.9611	0.96
Type VIII_Chromatin	nucleus	AT2G19520	MSI4	MSI4; WD-40 repeat-containing protein MSI4	-1.39733	0.978639	0.241539	0.177156	1	1.39521	1.2726	1.26189	0	0.480477	0.34778	0.335588	MSI4	0.0287	0.1353	0.1565
Type X_Protein modification	cytosol	AT2G29450	GSTU5	GSTU5; Glutathione S-transferase U5	1.11573	-1.20622	-0.339522	0.430012	1	0.550935	0.718554	0.867382	-1.60171e-16	-0.860047	-0.476832	-0.205261	GSTU5	0.0318	0.2236	0.7165
Type V_Lipid metabolism	peroxisome	AT2G33150	PED1	PED1; 3-ketoacyl-CoA thiolase 2	-0.818018	1.44681	-0.173158	-0.455634	1	1.27108	1.07718	1.04337	0	0.346056	0.107265	0.0612568	PED1	0.00344	0.58476	0.87818
Type VIII_Cell cycle	plastid	AT2G36250	FTSZ2-1	FTSZ2-1; Cell division protein FtsZ homolog 2-1	-0.145661	1.41256	-0.934231	-0.332669	1	1.16124	0.918402	0.980649	0	0.215664	-0.122802	-0.028191	FTSZ2-1	0.00264	0.08021	0.9165
Type XVI_Not assigned	plastid	AT2G38270	GRXS16	GRXS16; Bifunctional monothiol glutaredoxin-S16	0.558358	-1.48693	0.3124	0.616175	1	0.808429	0.976962	1.00542	-1.60171e-16	-0.306808	-0.0336251	0.00779165	GRXS16	0.0214	0.9661	0.9995
Type XII_Nutrient transport	plastid	AT2G40300	FER4	FER4; Ferritin-4	1.15772	-1.28309	0.0101944	0.115167	1	0.682359	0.850663	0.864324	0	-0.551397	-0.23334	-0.210356	FER4	0.00543	0.24877	0.31696
Type XVI_Not assigned	cytosol	AT2G42590	GRF9	GRF9; 14-3-3-like protein GF14 mu	1.33369	-1.0912	-0.0971959	-0.145289	1	0.609275	0.76944	0.761691	0	-0.714836	-0.378119	-0.392723	GRF9	0.00909	0.17835	0.13458
Type XVI_Not assigned	plastid	AT2G46820	CURT1B	CURT1B; Protein CURVATURE THYLAKOID 1B	0.335921	-1.24619	-0.22306	1.13332	1	0.608017	0.861507	1.19756	0	-0.717816	-0.215066	0.260104	CURT1B	0.0282	0.5885	0.3192
Type XVI_Not assigned	extracellular	AT3G08030	AT3G08030	AT3G08030; Uncharacterized protein	-1.35216	1.05165	0.0488897	0.251613	1	1.41019	1.23908	1.27367	0	0.495892	0.309267	0.348993	AT3G08030	0.00557	0.12708	0.07146
Type XIII_External stimuli	cytosol	AT3G09440	HSP70-3	HSP70-3; Heat shock 70 kDa protein 3	0.718944	-1.30852	-0.25161	0.841185	1	0.809868	0.908983	1.01146	0	-0.304241	-0.137675	0.0164443	HSP70-3	0.0447	0.4757	0.9972
Type X_Protein degradation	extracellular	AT3G14067	SBT1.4	SBT1.4; Subtilisin-like protease	0.631671	-1.33501	-0.182844	0.88618	1	0.791906	0.913816	1.02693	3.20343e-16	-0.336598	-0.130024	0.0383372	SBT1.4	0.0496	0.5957	0.9756
Type II_Cellular respiration	mitochondrion	AT3G15020	mMDH2	mMDH2; Malate dehydrogenase 2	-1.01689	1.26932	0.275593	-0.528025	1	1.38548	1.21793	1.08243	0	0.470388	0.284429	0.114272	mMDH2	0.01	0.186	0.825
Type VII_Redox homeostasis	plastid	AT3G15360	ATHM4	ATHM4; Thioredoxin M4	1.03033	-1.34788	0.347474	-0.0299201	1	0.59492	0.88369	0.819408	-1.60171e-16	-0.749231	-0.178388	-0.287345	ATHM4	0.001	0.3133	0.0688
Type XI_Cytoskeleton network	cytosol	AT3G18190	CCT4	CCT4; T-complex protein 1 subunit delta	-0.574443	1.351	-0.909475	0.132917	1	1.26022	0.954722	1.0956	0	0.333672	-0.0668479	0.131717	CCT4	0.0368	0.9351	0.4859
Type XVI_Not assigned	extracellular	AT3G20820	AT3G20820	AT3G20820; Uncharacterized protein	-0.696686	1.47752	-0.274824	-0.506008	1	1.62888	1.12202	1.05515	0	0.703885	0.166102	0.0774527	AT3G20820	0.016	0.866	0.984
Type XII_Nutrient transport	plastid,cytosol	AT3G22890	ATPS1	ATPS1; ATP sulfurylase 1	-1.02132	1.28404	0.23853	-0.501252	1	1.4632	1.25313	1.10449	0	0.549125	0.325538	0.143384	ATPS1	0.00458	0.1476	0.75255
Type XVI_Not assigned	plastid	AT3G28220	AT3G28220	AT3G28220; Uncharacterized protein	1.31648	-1.10874	-0.193347	-0.014393	1	0.596664	0.748902	0.778664	0	-0.745009	-0.417151	-0.360928	AT3G28220	0.0156	0.1496	0.2227
Type XVI_Not assigned	cytosol	AT3G28940	AIG2B	AIG2B; AIG2-like (avirulence induced gene) family protein	1.22005	-1.20919	-0.162418	0.15156	1	0.620768	0.784181	0.833197	3.20343e-16	-0.687874	-0.350741	-0.263271	AIG2B	0.0199	0.2434	0.4345
Type XVI_Not assigned	extracellular	AT3G49120	PER34	PER34; Peroxidase 34	-1.27525	1.09456	0.372626	-0.191933	1	1.75031	1.52174	1.34299	0	0.807609	0.605719	0.425449	PER34	0.0136	0.1007	0.3624
Type II_Cellular respiration	cytosol	AT3G55440	CTIMC	CTIMC; Triosephosphate isomerase	0.813095	-1.0022	-0.716801	0.905906	1	0.843347	0.867976	1.00801	0	-0.245802	-0.204274	0.0115089	CTIMC	0.0424	0.0972	0.9982
Type XVI_Not mapped	extracellular	AT3G62110	AT3G62110	AT3G62110; Uncharacterized protein	-1.11672	1.30141	0.0529493	-0.237638	1	1.33725	1.16313	1.1226	0	0.419264	0.218011	0.166846	AT3G62110	0.0328	0.4256	0.6359
Type XVI_Not mapped	nucleus,cytosol	AT4G01850	SAM2	SAM2; S-adenosylmethionine synthase 2	-1.38754	0.999756	0.189458	0.198324	1	1.30476	1.20132	1.20245	3.20343e-16	0.383789	0.264622	0.26598	SAM2	0.0458	0.2385	0.2348
Type I_Photosynthesis	plastid	AT4G02770	PSAD1	PSAD1; Photosystem I reaction center subunit II-1	1.01303	-1.20903	-0.398383	0.594389	1	0.749665	0.840992	0.952837	-1.60171e-16	-0.415683	-0.249836	-0.0696993	PSAD1	0.0311	0.2189	0.9154
Type XVI_Not mapped	plastid	AT4G05390	RFNR1	RFNR1; Ferredoxin--NADP reductase, root isoform	-1.19104	1.16434	-0.322344	0.349048	1	1.52472	1.19352	1.34309	3.20343e-16	0.608542	0.255227	0.425558	RFNR1	0.0478	0.638	0.2179
Type VI_Nucleotide metabolism	cytosol	AT4G09320	NDK1	NDK1; Nucleoside diphosphate kinase 1	-0.0231936	1.40963	-0.533062	-0.853375	1	1.38539	0.862858	0.776702	-1.60171e-16	0.470297	-0.212805	-0.364567	NDK1	0.0409	0.6741	0.3168
Type VI_Polyamine metabolism	plasma membrane	AT4G12290	AT4G12290	AT4G12290; Amine oxidase	1.03425	-1.36759	0.119453	0.213896	1	0.700276	0.885843	0.897629	3.20343e-16	-0.514005	-0.174876	-0.155809	AT4G12290	0.00138	0.2613	0.34068
Type XII_Nutrient transport	plastid	AT4G14680	ATPS3	ATPS3; ATP-sulfurylase 3	-0.952666	1.26466	0.31538	-0.627374	1	1.78255	1.44752	1.1148	-1.60171e-16	0.83394	0.533587	0.156789	ATPS3	0.00208	0.08637	0.88802
Type X_Protein degradation	vacuole	AT4G16190	RD19C	RD19C; Probable cysteine protease	0.91053	-1.34314	-0.153391	0.585996	1	0.670539	0.844467	0.952557	-1.60171e-16	-0.576606	-0.243887	-0.070123	RD19C	0.0164	0.3197	0.9455
Type X_Protein degradation	plastid	AT4G20850	TPP2	TPP2; Tripeptidyl-peptidase 2	1.16246	-0.973624	-0.678762	0.489929	1	0.786739	0.816178	0.932857	3.20343e-16	-0.346042	-0.293045	-0.100273	TPP2	0.0378	0.0801	0.7378
Type X_Protein biosynthesis	cytosol	AT4G20980	TIF3D1	TIF3D1; Eukaryotic translation initiation factor 3 subunit D	-1.0533	1.33227	-0.335339	0.056367	1	1.59846	1.18011	1.27838	0	0.676678	0.238922	0.354312	TIF3D1	0.001	0.36	0.097
Type XVI_Not assigned	extracellular	AT4G23170	CRK9	CRK9; Putative cysteine-rich receptor-like protein kinase 9	-1.10864	1.0923	0.54561	-0.529269	1	1.84103	1.63213	1.22139	-3.20343e-16	0.880516	0.706757	0.288526	CRK9	0.0115	0.0625	0.722
Type II_Cellular respiration	mitochondrion	AT4G26910	AT4G26910	AT4G26910; 2-oxoglutarate dehydrogenase complex component E2-2	-1.28164	1.16118	0.0302198	0.090247	1	1.46138	1.24777	1.25911	3.20343e-16	0.547333	0.319357	0.332407	AT4G26910	0.00176	0.08223	0.08332
Type X_Protein degradation	nucleus,cytosol	AT4G31300	PBA1	PBA1; Proteasome subunit beta type-6	-0.776717	1.46309	-0.241846	-0.444523	1	1.44133	1.10539	1.06546	0	0.527403	0.144557	0.0914707	PBA1	0.0163	0.785	0.9331
Type XVI_Not mapped	extracellular	AT4G37800	XTH7	XTH7; Probable xyloglucan endotransglucosylase/hydrolase protein 7	1.22917	-1.06868	-0.489021	0.328528	1	0.699213	0.775089	0.882106	0	-0.516197	-0.367565	-0.180975	XTH7	0.0143	0.0728	0.392
Type XVI_Not mapped	endoplasmic reticulum	AT4G38220	AT4G38220	AT4G38220; Aminoacylase-1	-1.4633	0.798674	0.332477	0.332151	1	1.26421	1.20976	1.20972	0	0.33824	0.274719	0.274674	AT4G38220	0.0468	0.1201	0.15
Type IX_RNA biosynthesis	nucleus	AT4G38680	CSP2	CSP2; Cold shock protein 2	-1.05793	1.11143	0.540728	-0.59423	1	2.79253	2.32096	1.38315	3.20343e-16	1.48158	1.21472	0.467962	CSP2	0.0382	0.1262	0.8745
Type I_Photosynthesis	plastid	AT4G38970	FBA2	FBA2; Probable fructose-bisphosphate aldolase 2	1.13624	-0.864886	-0.815424	0.544069	1	0.713821	0.720895	0.915314	3.20343e-16	-0.486365	-0.47214	-0.127661	FBA2	0.0451	0.0516	0.7861
Type XVI_Not mapped	cytosol	AT4G39330	CAD9	CAD9; Probable cinnamyl alcohol dehydrogenase 9	-0.704818	1.4583	-0.161417	-0.592064	1	2.04849	1.26339	1.05465	0	1.03456	0.337303	0.0767685	CAD9	0.0247	0.8124	0.9975
Type XII_Nutrient transport	plastid	AT5G01600	FER1	FER1; Ferritin-1	0.897026	-1.40102	0.0223255	0.481665	1	0.696985	0.884664	0.945231	3.20343e-16	-0.5208	-0.176798	-0.0812605	FER1	0.00318	0.35588	0.83191
Type XII_Nutrient transport	plastid	AT5G04140	GLU1	GLU1; Ferredoxin-dependent glutamate synthase 1	1.18513	-1.02376	-0.59758	0.436205	1	0.658251	0.724187	0.884129	-1.60171e-16	-0.60329	-0.465566	-0.177671	GLU1	0.0322	0.0952	0.6783
Type XVI_Not assigned	mitochondrion	AT5G10860	CBSX3	CBSX3; CBS domain-containing protein	-0.556044	1.34095	0.148207	-0.933113	1	1.71242	1.26448	0.858391	0	0.776036	0.338547	-0.220293	CBSX3	0.01	0.435	0.887
Type I_Photosynthesis	plastid	AT5G13120	PNSL5	PNSL5; Photosynthetic NDH subunit of lumenal location 5	-0.520326	1.49398	-0.594741	-0.378911	1	1.24647	0.990894	1.0173	0	0.317853	-0.0131968	0.0247507	PNSL5	0.0498	0.9993	0.9953
Type XVI_Not mapped	mitochondrion	AT5G14780	FDH1	FDH1; Formate dehydrogenase	-0.518032	1.48307	-0.66486	-0.300179	1	1.31587	0.976823	1.03439	0	0.396021	-0.0338306	0.0487774	FDH1	0.0203	0.9915	0.9737
Type X_Protein biosynthesis	cytosol	AT5G16130	RPS7C	RPS7C; 40S ribosomal protein S7-3	-0.691433	1.48548	-0.397607	-0.396443	1	1.84986	1.11471	1.11516	0	0.887414	0.156666	0.157254	RPS7C	0.0476	0.9682	0.9678
Type X_Protein biosynthesis	nucleus,cytosol	AT5G20290	RPS8A	RPS8A; 40S ribosomal protein S8-1	-1.10777	1.12696	0.491722	-0.51091	1	1.44789	1.32057	1.11962	3.20343e-16	0.53395	0.401164	0.163014	RPS8A	0.0441	0.1554	0.8088
Type X_Protein biosynthesis	cytosol	AT5G27770	RPL22C	RPL22C; 60S ribosomal protein L22-3	-0.750613	1.46608	-0.482742	-0.232721	1	1.33416	1.04038	1.07807	0	0.415929	0.0571114	0.108451	RPL22C	0.0481	0.9797	0.8803
Type X_Protein modification	plastid	AT5G35100	AT5G35100	AT5G35100; Peptidyl-prolyl cis-trans isomerase CYP28	-0.755055	1.4687	-0.261561	-0.452088	1	1.4397	1.09758	1.0599	0	0.525767	0.134323	0.0839349	AT5G35100	0.0321	0.8741	0.9652
Type I_Photosynthesis	plastid	AT5G36790	PGLP1A	PGLP1A; Phosphoglycolate phosphatase 1B	1.11315	-1.20808	-0.337858	0.432787	1	0.670519	0.79404	0.903428	3.20343e-16	-0.57665	-0.332716	-0.146519	PGLP1A	0.0127	0.1467	0.6787
Type XVI_Not assigned	plastid	AT5G45170	AT5G45170	AT5G45170; Uncharacterized protein	1.47469	-0.728916	-0.462037	-0.283733	1	0.802587	0.826495	0.842469	0	-0.317271	-0.274921	-0.247304	AT5G45170	0.0499	0.0745	0.1128
Type VI_Secondary metabolism	endoplasmic reticulum	AT5G48375	TGG3	TGG3; Putative myrosinase 3	1.07616	-1.29845	-0.144976	0.367263	1	0.718666	0.855324	0.916012	-1.60171e-16	-0.476608	-0.225457	-0.126561	TGG3	0.001	0.0678	0.3897
Type X_Protein degradation	nucleus,cytosol	AT5G58290	RPT3	RPT3; 26S protease regulatory subunit 6B homolog	-0.506498	1.4805	-0.683537	-0.290462	1	1.24311	0.978339	1.02643	0	0.313955	-0.0315935	0.0376385	RPT3	0.0165	0.9837	0.9714
Type XVI_Not assigned	mitochondrion	AT5G64400	AT5G64400	AT5G64400; Uncharacterized protein	-1.20872	1.2155	0.172014	-0.1788	1	1.77899	1.44368	1.33095	0	0.831055	0.529748	0.412454	AT5G64400	0.0138	0.1752	0.3788
Type I_Photosynthesis	plastid	AT5G66190	LFNR1	LFNR1; Ferredoxin--NADP reductase	1.15868	-1.06657	-0.553811	0.461699	1	0.705269	0.773183	0.907686	-1.60171e-16	-0.503755	-0.371118	-0.139735	LFNR1	0.0246	0.0956	0.6986
Type XVI_Not assigned	plastid	AT5G66530	AT5G66530	AT5G66530; Uncharacterized protein	0.898129	-1.2089	-0.42926	0.740035	1	0.752857	0.844305	0.981456	3.20343e-16	-0.409552	-0.244164	-0.0270038	AT5G66530	0.00996	0.10337	0.98785

## Sheet: L120
					Standarized Z score				Fold Change				LOG2 Fold Change					P value (compared to EN)
Function	Location SUBAcon	AGI	Gene name		EN	L10	L120	L360	EN	L10	L120	L360	EN	L10	L120	L360	Gene name	L10	L120	L360
Type X_Protein modification	cytosol	AT1G02930	GSTF6	GSTF6; Glutathione S-transferase F6	0.67534	-0.643974	-1.04736	1.016	1	0.832865	0.781762	1.04316	0	-0.263846	-0.355199	0.0609543	GSTF6	0.0557	0.0109	0.8574
Type X_Protein biosynthesis	plastid	AT1G05190	RPL6	RPL6; 50S ribosomal protein L6	0.766965	0.574523	-1.43947	0.0979853	1	0.971905	0.677875	0.902333	0	-0.0411131	-0.56091	-0.148267	RPL6	0.9908	0.0365	0.7544
Type XII_Protein transport	cytosol	AT1G07140	RANBP1A	RANBP1A; Ran-binding protein 1 homolog a	-1.13309	-0.443062	1.16069	0.415464	1	1.33284	2.10642	1.74695	3.20343e-16	0.414502	1.07479	0.80484	RANBP1A	0.6649	0.0132	0.1111
Type VII_Redox homeostasis	cytosol	AT1G08830	CSD1	CSD1; Superoxide dismutase [Cu-Zn] 1	-0.984752	0.257848	1.28529	-0.558389	1	1.52988	1.96801	1.18181	0	0.613419	0.976739	0.241003	CSD1	0.2643	0.0187	0.8966
Type X_Protein modification	endoplasmic reticulum	AT1G09210	CRT2	CRT2; Calreticulin-2	-1.12773	-0.327846	1.2576	0.197978	1	1.21601	1.64416	1.35801	0	0.282155	0.717353	0.441494	CRT2	0.5892	0.0127	0.2162
Type X_Protein biosynthesis	cytosol	AT1G09640	AT1G09640	AT1G09640; Probable elongation factor 1-gamma 1	0.981903	-0.0300029	-1.36531	0.413406	1	0.876338	0.713154	0.930526	0	-0.190441	-0.487714	-0.103882	AT1G09640	0.33198	0.00469	0.71204
Type XVI_Not assigned	nucleus	AT1G12270	HOP1	HOP1; Hsp70-Hsp90 organizing protein 1	-1.30541	-0.146227	1.05816	0.393481	1	1.71274	2.45327	2.04459	0	0.776307	1.29471	1.03181	HOP1	0.30417	0.00949	0.08534
Type X_Protein degradation	plastid	AT1G12410	CLPR2	CLPR2; ATP-dependent Clp protease proteolytic subunit-related protein 2	1.16647	-0.533004	-1.07654	0.443081	1	0.823059	0.766468	0.924684	3.20343e-16	-0.280932	-0.383702	-0.112967	CLPR2	0.0752	0.0117	0.6778
Type XII_Solute transport	vacuole,golgi	AT1G12840	VHA-C	VHA-C; V-type proton ATPase subunit C	1.19624	-0.483965	-1.09137	0.37909	1	0.735999	0.640561	0.871606	0	-0.442225	-0.642592	-0.198253	VHA-C	0.1452	0.0177	0.578
Type VIII_Phytohormone	plastid	AT1G13280	AOC4	AOC4; Allene oxide cyclase 4	-1.23384	-0.193937	1.17255	0.255225	1	1.20346	1.47082	1.29134	0	0.267191	0.556624	0.368873	AOC4	0.5282	0.0285	0.1845
Type IV_Amino acid metabolism	plastid	AT1G14810	AT1G14810	AT1G14810; Uncharacterized protein	-0.825609	-0.210627	1.45008	-0.413846	1	1.06954	1.25731	1.04656	0	0.0969859	0.330346	0.0656529	AT1G14810	0.7186	0.0111	0.8873
Type XVI_Not assigned	plastid	AT1G16880	ACR11	ACR11; ACT domain-containing protein ACR11	1.37187	-0.269058	-1.0191	-0.0837091	1	0.768209	0.662261	0.794391	-4.80514e-16	-0.380429	-0.594528	-0.332079	ACR11	0.0816	0.0087	0.1336
Type X_Protein biosynthesis	cytosol	AT1G18080	RACK1A	RACK1A; Receptor for activated C kinase 1A	0.71213	-0.273159	-1.29696	0.85799	1	0.847098	0.68822	1.02264	0	-0.239398	-0.539058	0.0322917	RACK1A	0.3994	0.0294	0.9948
Type XVI_Not mapped	endoplasmic reticulum	AT1G21750	PDIL1-1	PDIL1-1; Protein disulfide isomerase-like 1-1	-1.20192	-0.118809	1.23877	0.0819569	1	1.31073	1.70019	1.36832	3.20343e-16	0.390366	0.765697	0.452408	PDIL1-1	0.19243	0.00148	0.10393
Type XVI_Not assigned	cytosol	AT1G22300	GRF10	GRF10; 14-3-3-like protein GF14 epsilon	0.808093	0.0511385	-1.4234	0.564173	1	0.920294	0.765027	0.974316	0	-0.119833	-0.386418	-0.037539	GRF10	0.54356	0.00605	0.96302
Type III_Carbohydrate metabolism	cytosol	AT1G23190	PGM3	PGM3; Probable phosphoglucomutase	0.955494	0.109887	-1.40086	0.335479	1	0.821688	0.503118	0.869258	0	-0.283338	-0.99103	-0.202144	PGM3	0.4178	0.0037	0.6456
Type I_Photosynthesis	peroxisome	AT1G23310	GGAT1	GGAT1; Glutamate--glyoxylate aminotransferase 1	0.999925	-0.466407	-1.17238	0.63886	1	0.816003	0.727416	0.954693	0	-0.293354	-0.459147	-0.0668911	GGAT1	0.2243	0.0457	0.9494
Type X_Protein biosynthesis	cytosol	AT1G29880	AT1G29880	AT1G29880; Glycine--tRNA ligase 1	1.17135	-0.33798	-1.18038	0.347016	1	0.799134	0.687025	0.890296	0	-0.32349	-0.541566	-0.167644	AT1G29880	0.146	0.0112	0.5407
Type I_Photosynthesis	mitochondrion	AT1G32470	GDH3	GDH3; Glycine cleavage system H protein 3	-0.703966	-0.75912	1.38647	0.0766165	1	0.984017	1.60579	1.22621	0	-0.0232453	0.683282	0.294201	GDH3	0.99923	0.00292	0.36281
Type I_Photosynthesis	plastid	AT1G42970	GAPB	GAPB; Glyceraldehyde-3-phosphate dehydrogenase	1.16657	-0.764108	-0.899182	0.496723	1	0.726105	0.706943	0.904973	0	-0.46175	-0.500335	-0.144054	GAPB	0.0737	0.05	0.7553
Type XVI_Not assigned	nucleus,cytosol	AT1G52410	TSA1	TSA1; TSK-associating protein 1	-1.30624	-0.112356	1.08004	0.338551	1	1.79521	2.58944	2.09555	0	0.844156	1.37264	1.06733	TSA1	0.4568	0.0387	0.1907
Type X_Protein modification	endoplasmic reticulum	AT1G56340	CRT1	CRT1; Calreticulin-1	-1.22348	-0.0499066	1.224	0.049384	1	1.31007	1.64665	1.3363	0	0.389643	0.719532	0.418247	CRT1	0.3115	0.0119	0.2535
Type X_Protein biosynthesis	cytosol	AT1G57720	AT1G57720	AT1G57720; Probable elongation factor 1-gamma 2	0.564794	0.0936125	-1.43724	0.778835	1	0.949724	0.786381	1.02284	0	-0.0744191	-0.3467	0.0325783	AT1G57720	0.841	0.019	0.978
Type II_Cellular respiration	mitochondrion	AT1G59900	E1 ALPHA	E1 ALPHA; Pyruvate dehydrogenase E1 component subunit alpha-1	1.02214	-0.678399	-1.0192	0.675462	1	0.805246	0.766216	0.960297	-1.60171e-16	-0.312498	-0.384176	-0.0584471	E1 ALPHA	0.0871	0.0345	0.9385
Type XVI_Not assigned	nucleus	AT1G62740	HOP2	HOP2; Hsp70-Hsp90 organizing protein 2	-1.25705	-0.253448	1.08296	0.427538	1	1.35119	1.81883	1.58948	3.20343e-16	0.434226	0.863011	0.668556	HOP2	0.5862	0.0431	0.2048
Type VII_Redox homeostasis	cytosol	AT1G63460	GPX8	GPX8; Probable glutathione peroxidase 8	-1.17378	0.255408	1.21261	-0.294237	1	1.28847	1.48168	1.17753	0	0.365664	0.567235	0.235766	GPX8	0.07115	0.00144	0.31705
Type XII_Nutrient transport	plasma membrane	AT1G66240	ATX1	ATX1; Copper transport protein	-1.0545	-0.172473	1.35698	-0.130005	1	1.16154	1.44166	1.16932	0	0.21604	0.527728	0.225669	ATX1	0.5592	0.0222	0.5257
Type X_Protein degradation	plastid	AT1G66670	CLPP3	CLPP3; ATP-dependent Clp protease proteolytic subunit 3	0.780903	-0.237944	-1.31699	0.774028	1	0.881481	0.755959	0.9992	0	-0.181999	-0.40362	-0.00115431	CLPP3	0.184	0.00191	1
Type I_Photosynthesis	peroxisome	AT1G68010	HPR	HPR; Glycerate dehydrogenase	1.27435	-0.501973	-1.02875	0.256369	1	0.696082	0.605954	0.825829	0	-0.522671	-0.72272	-0.276084	HPR	0.0842	0.0207	0.4349
Type XI_Cell wall	extracellular	AT1G68560	XYL1	XYL1; Alpha-xylosidase 1	-1.03734	-0.336176	1.34541	0.0281083	1	1.15688	1.53311	1.23838	-1.60171e-16	0.210236	0.616463	0.308456	XYL1	0.7383	0.0255	0.453
Type III_Carbohydrate metabolism	cytosol	AT1G70730	PGM2	PGM2; Probable phosphoglucomutase	1.00266	0.101322	-1.38115	0.277174	1	0.834806	0.563101	0.867035	0	-0.260488	-0.828534	-0.205837	PGM2	0.267	0.001	0.393
Type XVI_Not mapped	endoplasmic reticulum	AT1G77510	PDIL1-2	PDIL1-2; Protein disulfide isomerase-like 1-2	-1.2462	-0.0818654	1.19242	0.135645	1	1.30298	1.63457	1.35958	3.20343e-16	0.381812	0.708907	0.443157	PDIL1-2	0.1127	0.001	0.0513
Type XVI_Not assigned	cytosol	AT1G78300	GRF2	GRF2; 14-3-3-like protein GF14 omega	1.14405	-0.289287	-1.21547	0.360709	1	0.85902	0.767922	0.922952	0	-0.219237	-0.380968	-0.115672	GRF2	0.1659	0.0135	0.6001
Type XVI_Multi-process regulation	cytosol	AT1G79340	AMC4	AMC4; Metacaspase-4	-1.08022	0.0777543	1.31505	-0.312585	1	1.34366	1.71085	1.22781	-1.60171e-16	0.426164	0.774716	0.296092	AMC4	0.3993	0.0267	0.6941
Type II_Cellular respiration	cytosol	AT1G79550	PGK3	PGK3; Phosphoglycerate kinase	1.04714	0.448032	-1.28842	-0.206751	1	0.939466	0.764014	0.873306	0	-0.090087	-0.388329	-0.19544	PGK3	0.58835	0.00131	0.09241
Type X_Protein biosynthesis	plastid	AT1G79850	RPS17	RPS17; 30S ribosomal protein S17	0.754227	0.73688	-1.36863	-0.122476	1	0.996946	0.626225	0.845638	3.20343e-16	-0.00441329	-0.675247	-0.241889	RPS17	1	0.022	0.447
Type X_Protein biosynthesis	cytosol	AT2G01250	RPL7B	RPL7B; 60S ribosomal protein L7-2	-0.982477	0.610077	1.07873	-0.706326	1	1.22566	1.29207	1.03913	0	0.293561	0.369682	0.0553763	RPL7B	0.1281	0.0294	0.9653
Type XII_Protein transport	nucleus	AT2G17390	AKR2B	AKR2B; Ankyrin repeat domain-containing protein 2B	-1.16117	-0.000810305	1.27977	-0.117794	1	1.29741	1.62564	1.26743	0	0.375636	0.701006	0.341903	AKR2B	0.3366	0.0102	0.3812
Type IX_RNA biosynthesis	nucleus	AT2G17870	CSP3	CSP3; Cold shock domain-containing protein 3	-1.09848	-0.243528	1.31658	0.0254206	1	1.29905	1.84477	1.39313	0	0.377462	0.883439	0.47833	CSP3	0.498	0.00776	0.29015
Type VI_Secondary metabolism	golgi	AT2G25450	GSL-OH	GSL-OH; Probable 2-oxoacid dependent dioxygenase	0.990752	0.317918	-1.3827	0.0740292	1	0.887208	0.602122	0.846324	0	-0.172655	-0.731871	-0.240719	GSL-OH	0.7779	0.0285	0.5936
Type XVI_Not assigned	plastid	AT2G27680	AT2G27680	AT2G27680; Uncharacterized protein	0.778748	-0.644858	-1.0591	0.92521	1	0.74526	0.671135	1.02621	0	-0.424185	-0.575326	0.0373231	AT2G27680	0.0671	0.0156	0.9879
Type XVI_Not assigned	mitochondrion	AT2G27730	AT2G27730	AT2G27730; Uncharacterized protein	-1.3209	-0.0178155	1.09293	0.245788	1	1.25095	1.46485	1.30171	0	0.323019	0.550754	0.380408	AT2G27730	0.3125	0.0196	0.16
Type XII_Protein transport	nucleus	AT2G30060	RANBP1B	RANBP1B; Ran-binding protein 1 homolog b	-1.28847	-0.186725	1.06689	0.408312	1	1.47182	2.00868	1.72665	0	0.557603	1.00625	0.787972	RANBP1B	0.3996	0.0162	0.0959
Type I_Photosynthesis	plastid	AT2G34430	LHB1B1	LHB1B1; Photosystem II type I chlorophyll a/b-binding protein	0.81364	-0.358968	-1.25344	0.798765	1	0.808393	0.662235	0.997569	0	-0.306871	-0.594584	-0.00351096	LHB1B1	0.3918	0.0482	1
Type I_Photosynthesis	mitochondrion	AT2G35370	GDH1	GDH1; Glycine cleavage system H protein 1	-0.604249	-0.942025	1.29849	0.247784	1	0.908342	1.51632	1.23121	0	-0.138693	0.600578	0.300072	GDH1	0.8882	0.0102	0.3471
Type X_Protein degradation	nucleus	AT2G35635	RUB2	RUB2; Ubiquitin-NEDD8-like protein RUB2	-0.77691	-0.517094	1.45068	-0.156677	1	1.04236	1.36317	1.10112	0	0.0598514	0.446963	0.138969	RUB2	0.92697	0.00106	0.51663
Type XVI_Not mapped	cytosol	AT2G41530	SFGH	SFGH; S-formylglutathione hydrolase	0.593607	0.854989	-1.38286	-0.0657346	1	1.02223	0.83193	0.943933	0	0.0317152	-0.265466	-0.0832444	SFGH	0.971	0.039	0.679
Type VII_Redox homeostasis	plastid	AT2G41680	NTRC	NTRC; NADPH-dependent thioredoxin reductase 3	-1.20583	-0.359416	1.09229	0.472958	1	1.08302	1.22541	1.16467	0	0.115063	0.29327	0.219917	NTRC	0.667	0.0464	0.177
Type XVI_Not assigned	cytosol	AT2G44060	AT2G44060	AT2G44060; Uncharacterized protein	1.06657	0.041715	-1.34362	0.235334	1	0.944632	0.86979	0.955093	0	-0.0821749	-0.201261	-0.0662873	AT2G44060	0.6103	0.0491	0.7136
Type X_Protein biosynthesis	cytosol	AT2G44120	AT2G44120	AT2G44120; 60S ribosomal protein L7-3	-1.30095	0.292681	1.10145	-0.0931834	1	1.2081	1.31371	1.15771	-1.60171e-16	0.272742	0.393651	0.211279	AT2G44120	0.1708	0.0186	0.3244
Type II_Cellular respiration	mitochondrion	AT2G44350	CSY4	CSY4; Citrate synthase 4	0.996104	-0.356197	-1.23542	0.595513	1	0.833804	0.725749	0.950768	0	-0.26222	-0.462458	-0.0728349	CSY4	0.2656	0.0373	0.935
Type XI_Cell wall	plasma membrane,extracellular	AT2G45470	FLA8	FLA8; Fasciclin-like arabinogalactan protein 8	-0.732865	-0.204232	1.46407	-0.526972	1	1.09813	1.40781	1.03822	0	0.135046	0.49345	0.054111	FLA8	0.583809	0.000627	0.952939
Type XVI_Not assigned	plastid	AT2G47390	AT2G47390	AT2G47390; Probable glutamyl endopeptidase	1.08201	0.167505	-1.33909	0.0895815	1	0.847354	0.595877	0.834347	-1.60171e-16	-0.238964	-0.746914	-0.26128	AT2G47390	0.4991	0.0124	0.4363
Type XVI_Not assigned	endoplasmic reticulum	AT2G47470	PDIL2-1	PDIL2-1; Protein disulfide-isomerase like 2-1	-1.13979	-0.150807	1.29542	-0.00482356	1	1.24623	1.6063	1.28257	0	0.317568	0.683739	0.359042	PDIL2-1	0.5294	0.0264	0.4242
Type III_Carbohydrate metabolism	cytosol	AT3G02230	RGP1	RGP1; UDP-arabinopyranose mutase 1	-1.18961	-0.0279796	1.25794	-0.0403582	1	1.59175	2.24681	1.58544	0	0.670612	1.16788	0.664885	RGP1	0.2175	0.0038	0.2246
Type IX_RNA processing	plastid	AT3G03710	PNP1	PNP1; Polyribonucleotide nucleotidyltransferase 1	1.21601	0.0244867	-1.23315	-0.00734602	1	0.88278	0.759056	0.879649	3.20343e-16	-0.179874	-0.397721	-0.185001	PNP1	0.1462	0.001	0.0841
Type VII_Redox homeostasis	mitochondrion	AT3G06050	PRXIIF	PRXIIF; Peroxiredoxin-2F	-1.15577	0.311981	1.19999	-0.356198	1	1.29893	1.47978	1.16284	3.20343e-16	0.377319	0.565383	0.217657	PRXIIF	0.062	0.00236	0.42439
Type XVI_Not assigned	plasma membrane	AT3G07390	AIR12	AIR12; Auxin-induced in root cultures protein 12	-0.906095	-0.338911	1.42535	-0.18034	1	1.14615	1.60074	1.18701	-3.20343e-16	0.196791	0.678741	0.247326	AIR12	0.814	0.0234	0.6875
Type VII_Redox homeostasis	plastid	AT3G11630	BAS1	BAS1; 2-Cys peroxiredoxin BAS1	-1.14573	-0.492488	1.04592	0.5923	1	1.08978	1.30122	1.23888	0	0.12404	0.379867	0.309032	BAS1	0.7059	0.0191	0.0706
Type I_Photosynthesis	peroxisome	AT3G14420	GLO1	GLO1; Peroxisomal (S)-2-hydroxy-acid oxidase GLO1	1.21901	-0.576684	-1.01943	0.377099	1	0.637546	0.54818	0.830063	0	-0.649399	-0.867278	-0.268707	GLO1	0.091	0.0293	0.5987
Type V_Lipid metabolism	cytosol	AT3G15730	PLDALPHA1	PLDALPHA1; Phospholipase D alpha 1	1.14291	-0.747909	-0.924266	0.529266	1	0.701244	0.673379	0.903042	-1.60171e-16	-0.512011	-0.570509	-0.147135	PLDALPHA1	0.0518	0.0242	0.7528
Type XVI_Not mapped	cytosol	AT3G23810	SAHH2	SAHH2; Adenosylhomocysteinase 2	1.17088	-0.53733	-1.07163	0.438077	1	0.783019	0.715151	0.906917	0	-0.35288	-0.48368	-0.140957	SAHH2	0.0567	0.0108	0.5905
Type IV_Amino acid metabolism	mitochondrion	AT3G45300	IVD	IVD; Isovaleryl-CoA dehydrogenase	1.00019	-0.350155	-1.23763	0.587601	1	0.882196	0.804772	0.964006	0	-0.18083	-0.313349	-0.0528865	IVD	0.08258	0.00475	0.84856
Type XII_Protein transport	mitochondrion	AT3G46560	TIM9	TIM9; Mitochondrial import inner membrane translocase subunit	-1.26929	0.312742	1.12387	-0.167323	1	1.36116	1.54633	1.25157	0	0.444835	0.628847	0.323734	TIM9	0.09893	0.00707	0.2803
Type I_Photosynthesis	plastid	AT3G47470	LHCA4	LHCA4; Chlorophyll a-b binding protein 4	1.23736	0.269822	-1.11439	-0.392787	1	0.811209	0.541113	0.681917	0	-0.301854	-0.885998	-0.552333	LHCA4	0.4111	0.0295	0.0737
Type XVI_Not assigned	plastid	AT3G47520	cpMDH	NAD-MDH; Chloroplastic malate dehydrogenase	1.11112	-0.481339	-1.13202	0.502245	1	0.859511	0.802107	0.946284	3.20343e-16	-0.218412	-0.318134	-0.0796544	MDH	0.1904	0.0452	0.8236
Type VII_Redox homeostasis	peroxisome	AT3G52880	ATMDAR1	ATMDAR1; Probable monodehydroascorbate reductase	0.918009	-0.589274	-1.10138	0.772644	1	0.801343	0.733848	0.980841	0	-0.319508	-0.446446	-0.0279085	ATMDAR1	0.071	0.013	0.992
Type VII_Redox homeostasis	plastid	AT3G52960	PRXIIE	PRXIIE; Peroxiredoxin-2E	-0.734128	-0.550302	1.45871	-0.174285	1	1.02743	1.32726	1.08355	3.20343e-16	0.0390463	0.408454	0.115768	PRXIIE	0.9876	0.0148	0.7688
Type IV_Amino acid metabolism	plastid	AT3G53580	DAPF	DAPF; Diaminopimelate epimerase	-1.35706	0.136387	1.05461	0.166062	1	1.21756	1.35133	1.22189	0	0.283996	0.434378	0.289109	DAPF	0.11548	0.00317	0.06479
Type XVI_Not mapped	plastid	AT3G53900	UPP	UPP; Uracil phosphoribosyltransferase	0.996634	-0.591673	-1.08979	0.684832	1	0.779464	0.7103	0.956706	0	-0.359445	-0.493499	-0.0638518	UPP	0.0829	0.0139	0.9352
Type I_Photosynthesis	plastid	AT3G54050	CFBP1	CFBP1; Fructose-1,6-bisphosphatase 1	1.08885	-0.474937	-1.14373	0.529818	1	0.814626	0.735346	0.933731	-1.60171e-16	-0.29579	-0.443506	-0.0989209	CFBP1	0.23	0.0582	0.8703
Type XII_Nutrient transport	peroxisome	AT3G56240	CCH	CCH; Copper transport protein CCH	-0.616229	-0.0772248	1.43619	-0.742736	1	1.16056	1.61138	0.962316	0	0.21482	0.688293	-0.0554171	CCH	0.7634	0.0122	0.9952
Type XVI_Not assigned	plastid	AT3G56650	PPD6	PPD6; PsbP domain-containing protein 6	-1.1424	0.20545	1.2475	-0.310554	1	1.16808	1.29802	1.10373	0	0.224137	0.376317	0.14239	PPD6	0.3196	0.0365	0.6733
Type X_Protein modification	endoplasmic reticulum	AT3G62600	ERDJ3B	ERDJ3B; DnaJ protein ERDJ3B	-1.46251	0.468734	0.7685	0.22528	1	1.65344	1.75487	1.57107	0	0.725471	0.811361	0.651745	ERDJ3B	0.0606	0.0273	0.1109
Type I_Photosynthesis	plastid	AT4G01050	TROL	TROL; Rhodanese-like domain-containing protein 4	0.942368	0.157322	-1.41081	0.311124	1	0.934961	0.805045	0.947703	0	-0.0970221	-0.312859	-0.0774931	TROL	0.6377	0.0165	0.7653
Type X_Protein biosynthesis	plastid	AT4G01310	RPL5	RPL5; 50S ribosomal protein L5	0.852243	0.423661	-1.43802	0.162119	1	0.953519	0.751612	0.925153	0	-0.068667	-0.41194	-0.112236	RPL5	0.9277	0.0324	0.746
Type II_Cellular respiration	mitochondrion	AT4G02580	AT4G02580	AT4G02580; NADH dehydrogenase [ubiquinone] flavoprotein 2	-1.44784	0.517562	0.783876	0.146399	1	1.92489	2.05021	1.75022	0	0.944774	1.03577	0.807539	AT4G02580	0.0727	0.0296	0.2656
Type XVI_Not assigned	cytosol	AT4G09000	GRF1	GRF1; 14-3-3-like protein GF14 chi	1.22809	-0.662549	-0.950942	0.385401	1	0.804627	0.774826	0.912919	-1.60171e-16	-0.313607	-0.368056	-0.131441	GRF1	0.0774	0.0375	0.6086
Type VII_Redox homeostasis	plastid	AT4G09010	APX4	APX4; Thylakoid lumenal 29 kDa protein	0.871966	-0.270621	-1.29707	0.695729	1	0.874461	0.761682	0.980636	0	-0.193534	-0.39274	-0.0282098	APX4	0.3858	0.0401	0.9929
Type VII_Redox homeostasis	mitochondrion	AT4G11600	GPX6	GPX6; Probable phospholipid hydroperoxide glutathione peroxidase 6	-0.998714	-0.346977	1.37168	-0.025988	1	1.07927	1.2883	1.11831	0	0.110052	0.365467	0.161317	GPX6	0.8228	0.0477	0.5983
Type XI_Cell wall	plasma membrane	AT4G12730	FLA2	FLA2; Fasciclin-like arabinogalactan protein 2	-0.634102	-0.88687	1.33263	0.188341	1	0.962265	1.29361	1.12278	3.20343e-16	-0.0554938	0.3714	0.167076	FLA2	0.9719	0.0362	0.5471
Type XVI_Not mapped	cytosol	AT4G13940	SAHH1	SAHH1; Adenosylhomocysteinase 1	1.21901	-0.511218	-1.06178	0.353982	1	0.798776	0.734747	0.899398	0	-0.324137	-0.444681	-0.152968	SAHH1	0.0727	0.0147	0.5148
Type III_Carbohydrate metabolism	plastid,cytosol	AT4G15530	PPDK	PPDK; Pyruvate phosphate dikinase 1	1.37997	-0.357345	-0.983075	-0.0395459	1	0.712646	0.609149	0.76521	0	-0.488743	-0.715133	-0.386072	PPDK	0.095	0.0132	0.1709
Type X_Protein degradation	cytosol	AT4G17510	UCH3	UCH3; Ubiquitin carboxyl-terminal hydrolase	-1.19447	0.360517	1.15709	-0.323127	1	1.27925	1.4223	1.15648	-1.60171e-16	0.3553	0.508228	0.20974	UCH3	0.1455	0.0208	0.4351
Type XVI_Not assigned	mitochondrion	AT4G20760	AT4G20760	AT4G20760; Uncharacterized protein	0.5007	-0.545635	-1.08446	1.12939	1	0.790731	0.682965	1.12574	-1.60171e-16	-0.338741	-0.550117	0.170874	AT4G20760	0.2109	0.0316	0.5737
Type XVI_Not assigned	plastid	AT4G21860	MSRB2	MSRB2; Peptide methionine sulfoxide reductase B2	-1.04289	0.307811	1.24716	-0.512084	1	1.40782	1.69145	1.16027	0	0.493468	0.758259	0.214459	MSRB2	0.07767	0.00218	0.69172
Type VII_Redox homeostasis	plastid	AT4G23100	GSH1	GSH1; Glutamate--cysteine ligase	1.13324	0.381132	-1.21754	-0.296827	1	0.937757	0.805455	0.881651	3.20343e-16	-0.0927133	-0.312125	-0.18172	GSH1	0.7363	0.0407	0.2464
Type XVI_Not assigned	extracellular	AT4G25900	AT4G25900	AT4G25900; Uncharacterized protein	0.646121	-0.0439115	-1.39638	0.794174	1	0.907374	0.725826	1.01987	3.20343e-16	-0.140231	-0.462304	0.0283907	AT4G25900	0.59047	0.00599	0.98839
Type XVI_Not assigned	nucleus	AT4G27320	PHOS34	PHOS34; Uncharacterized protein	-1.09419	-0.0655846	1.33019	-0.170412	1	1.21478	1.50622	1.19289	3.20343e-16	0.280693	0.590935	0.254461	PHOS34	0.6095	0.0481	0.6498
Type XVI_Not assigned	plasma membrane	AT4G27520	ENODL2	ENODL2; Early nodulin-like protein 2	-0.723414	-0.325733	1.47857	-0.429422	1	1.05882	1.32571	1.04349	0	0.0824616	0.406763	0.0614111	ENODL2	0.919	0.0266	0.964
Type XVI_Not assigned	endoplasmic reticulum	AT4G29520	AT4G29520	AT4G29520; Uncharacterized protein	-1.41087	0.385235	0.922125	0.103513	1	1.44985	1.58432	1.37929	0	0.535901	0.66386	0.463924	AT4G29520	0.0722	0.0118	0.1221
Type XII_Vesicle trafficking	cytosol	AT4G31480	AT4G31480	AT4G31480; Coatomer subunit beta-1	0.749978	0.395002	-1.47416	0.329181	1	0.956956	0.730302	0.948974	0	-0.0634759	-0.453435	-0.0755591	AT4G31480	0.9348	0.0182	0.8872
Type XII_Nutrient transport	plastid	AT4G31990	ASP5	ASP5; Aspartate aminotransferase	0.998227	-0.383334	-1.22056	0.605667	1	0.820896	0.71236	0.949109	0	-0.284728	-0.489322	-0.0753543	ASP5	0.13191	0.00993	0.88858
Type II_Cellular respiration	mitochondrion	AT4G32470	QCR7-1	QCR7-1; Cytochrome b-c1 complex subunit 7-1	0.864749	-0.347866	-1.25784	0.740962	1	0.860414	0.755666	0.985751	-1.60171e-16	-0.216896	-0.40418	-0.0207052	QCR7-1	0.3466	0.0364	0.9972
Type XII_Protein transport	cytosol	AT4G35450	AKR2	AKR2; Ankyrin repeat domain-containing protein 2	-0.961133	-0.390417	1.38657	-0.0350185	1	1.0934	1.3842	1.15156	0	0.128818	0.469054	0.203588	AKR2	0.822	0.017	0.499
Type X_Protein degradation	extracellular	AT5G08260	SCPL35	SCPL35; Serine carboxypeptidase-like 35	-1.40425	0.560208	0.845135	-0.00109607	1	1.43785	1.50135	1.31274	3.20343e-16	0.523909	0.586262	0.392581	SCPL35	0.0689	0.0487	0.2087
Type V_Lipid metabolism	peroxisome	AT5G09660	PMDH2	PMDH2; Malate dehydrogenase	1.13836	0.160235	-1.29555	-0.00305152	1	0.880267	0.702063	0.860279	-1.60171e-16	-0.183987	-0.510327	-0.217124	PMDH2	0.44272	0.00801	0.28963
Type XVI_Not assigned	extracellular	AT5G11420	AT5G11420	AT5G11420; Uncharacterized protein	0.666891	-0.549534	-1.11849	1.00113	1	0.855752	0.788283	1.03964	0	-0.224736	-0.343214	0.0560773	AT5G11420	0.175	0.0308	0.9164
Type XVI_Not assigned	extracellular	AT5G12950	AT5G12950	AT5G12950; Uncharacterized protein	-0.232464	-0.512582	1.46926	-0.724216	1	0.95342	1.28298	0.918228	0	-0.0688166	0.359494	-0.123076	AT5G12950	0.943	0.026	0.773
Type III_Carbohydrate metabolism	golgi	AT5G15650	RGP2	RGP2; UDP-arabinopyranose mutase 2	-1.17402	-0.0827006	1.27069	-0.0139652	1	1.53917	2.20782	1.57313	0	0.622154	1.14262	0.653638	RGP2	0.21446	0.00224	0.17685
Type XVI_Not assigned	plastid	AT5G16660	AT5G16660	AT5G16660; Uncharacterized protein	-1.33091	0.555996	0.943915	-0.168996	1	1.51075	1.61575	1.31451	0	0.595261	0.692201	0.394521	AT5G16660	0.1551	0.0373	0.3829
Type X_Protein modification	endoplasmic reticulum	AT5G18900	P4H4	P4H4; Probable prolyl 4-hydroxylase 4	-1.12534	-0.084647	1.31012	-0.100128	1	1.3278	1.76712	1.32292	3.20343e-16	0.409038	0.821404	0.40373	P4H4	0.6135	0.0483	0.5789
Type XVI_Not assigned	extracellular	AT5G20630	GER3	GER3; Germin-like protein subfamily 3 member 3	-0.663076	0.141989	1.35699	-0.835906	1	1.2663	1.6682	0.942831	0	0.340621	0.738296	-0.0849296	GER3	0.33801	0.00379	0.97785
Type VIII_Chromatin	nucleus	AT5G22650	HDT2	HDT2; Histone deacetylase	-1.43278	0.394178	0.874568	0.164031	1	1.57076	1.72084	1.49886	-1.60171e-16	0.651463	0.783112	0.583865	HDT2	0.1302	0.0347	0.1773
Type XVI_Not assigned	extracellular	AT5G25460	AT5G25460	AT5G25460; Uncharacterized protein	0.259707	0.285727	-1.43508	0.889643	1	1.0028	0.817925	1.06768	0	0.00402727	-0.289959	0.0944733	AT5G25460	0.9999	0.0158	0.5361
Type VII_Redox homeostasis	cytosol	AT5G28840	GME	GME; GDP-mannose 3,5-epimerase	1.25163	-0.249675	-1.16019	0.158238	1	0.821517	0.71327	0.870012	0	-0.283637	-0.48748	-0.200893	GME	0.12659	0.00655	0.29313
Type XI_Cell wall	plasma membrane,extracellular	AT5G44130	FLA13	FLA13; Fasciclin-like arabinogalactan protein 13	-1.37591	0.199497	1.02128	0.155129	1	1.25228	1.38388	1.24517	-1.60171e-16	0.324557	0.468716	0.316348	FLA13	0.2535	0.0398	0.3895
Type VI_Nucleotide metabolism	mitochondrion	AT5G50370	ADK2	ADK2; Adenylate kinase 3	-1.0346	0.771772	0.937464	-0.674641	1	1.44684	1.48783	1.08904	3.20343e-16	0.532908	0.57321	0.12306	ADK2	0.0711	0.0459	0.935
Type III_Carbohydrate metabolism	plastid	AT5G51820	PGMP	PGMP; Phosphoglucomutase	1.18031	-0.490797	-1.09585	0.40634	1	0.741499	0.647905	0.880276	3.20343e-16	-0.431482	-0.626146	-0.183971	PGMP	0.1493	0.0279	0.6602
Type XVI_Not assigned	plastid	AT5G53490	AT5G53490	AT5G53490; Thylakoid lumenal 17.4 kDa protein	-0.959848	0.578198	1.10503	-0.723382	1	1.2133	1.28637	1.03279	3.20343e-16	0.27894	0.363302	0.0465526	AT5G53490	0.1645	0.0462	0.9821
Type XI_Cell wall	extracellular	AT5G55730	FLA1	FLA1; Fasciclin-like arabinogalactan protein 1	-0.701624	-0.497868	1.47737	-0.277881	1	1.04432	1.47392	1.09216	0	0.0625585	0.559661	0.127187	FLA1	0.9867	0.0192	0.8878
Type X_Protein modification	endoplasmic reticulum	AT5G56360	PSL4	PSL4; Glucosidase 2 subunit beta	-1.34731	0.497835	0.961443	-0.111965	1	1.83107	2.03988	1.55641	3.20343e-16	0.872687	1.02849	0.638223	PSL4	0.1172	0.0314	0.3403
Type XVI_Not mapped	endoplasmic reticulum	AT5G60640	PDIL1-4	PDIL1-4; Protein disulfide isomerase-like 1-4	-1.0714	-0.373051	1.30089	0.14356	1	1.15297	1.51963	1.26612	0	0.20535	0.603716	0.340419	PDIL1-4	0.7444	0.0274	0.3575
Type X_Protein modification	endoplasmic reticulum	AT5G61790	CNX1	CNX1; Calnexin homolog 1	-0.798106	-0.437853	1.45688	-0.220923	1	1.09485	1.59369	1.15196	0	0.13073	0.672374	0.204092	CNX1	0.83	0.001	0.56
Type VI_Nucleotide metabolism	plastid	AT5G63310	NDPK2	NDPK2; Nucleoside diphosphate kinase II	-0.813332	-0.0422084	1.42043	-0.564886	1	1.16502	1.47803	1.05317	0	0.220358	0.563675	0.0747356	NDPK2	0.6101	0.0189	0.9749
Type VI_Nucleotide metabolism	mitochondrion	AT5G63400	ADK1	ADK1; Adenylate kinase 4	-1.16318	0.234251	1.22626	-0.297332	1	1.25534	1.43659	1.15821	0	0.328073	0.522652	0.211892	ADK1	0.2988	0.0377	0.6528
Type XVI_Not mapped	plastid	AT5G63570	GSA1	GSA1; Glutamate-1-semialdehyde 2	1.03121	-0.670225	-1.02377	0.662787	1	0.810644	0.771297	0.958997	-1.60171e-16	-0.30286	-0.374642	-0.0604015	GSA1	0.0758	0.0277	0.9219
Type X_Protein degradation	plastid	AT5G65620	AT5G65620	AT5G65620; Organellar oligopeptidase A	1.15615	-0.382623	-1.16706	0.393534	1	0.688146	0.529168	0.845445	0	-0.539214	-0.918203	-0.242218	AT5G65620	0.1074	0.00464	0.50554

## Sheet: L360
					Standarized Z score				Fold Change				LOG2 Fold Change					P value (compared to EN)
Function	Location SUBAcon	AGI	Gene name		EN	L10	L120	L360	EN	L10	L120	L360	EN	L10	L120	L360	Gene name	L10	L120	L360
Type II_Cellular respiration	nucleus,cytosol	AT1G13440	GAPC2	GAPC2; Glyceraldehyde-3-phosphate dehydrogenase GAPC2	-0.756207	0.0463894	-0.687703	1.39752	1	1.0966	1.00824	1.25921	3.20343e-16	0.133032	0.0118459	0.33252	GAPC2	0.6569	0.9996	0.0454
Type XVI_Not assigned	extracellular	AT1G17100	ATHBP1	ATHBP1; SOUL heme-binding protein	-1.21335	-0.331819	0.437998	1.10717	1	1.1172	1.21955	1.30852	0	0.15989	0.286351	0.387936	AT1G17100	0.6335	0.1801	0.0415
Type XVI_Not mapped	cytosol	AT1G76680	OPR1	OPR1; 12-oxophytodienoate reductase 1	-0.1433	-0.213922	-1.01928	1.3765	1	0.992467	0.906557	1.16212	0	-0.0109095	-0.14153	0.21676	OPR1	0.9984	0.2744	0.0283
Type X_Protein biosynthesis	plastid	AT1G78630	RPL13	RPL13; 50S ribosomal protein L13	-0.334394	0.401529	-1.20077	1.13363	1	1.1435	0.83106	1.28626	0	0.19346	-0.266975	0.363183	RPL13	0.448	0.323	0.037
Type XVI_Not assigned	plastid	AT2G37220	CP29B	CP29B; RNA-binding protein CP29B	1.27222	0.163909	-0.315974	-1.12016	1	0.821184	0.743759	0.614011	0	-0.284223	-0.427093	-0.703663	CP29B	0.3864	0.1443	0.0183
Type XVI_Not assigned	plastid	AT2G37660	AT2G37660	AT2G37660; Uncharacterized protein	1.05337	-0.319556	0.504604	-1.23842	1	0.763929	0.905641	0.605933	0	-0.38849	-0.142988	-0.72277	AT2G37660	0.09994	0.71547	0.00418
Type XVI_Not assigned	cytosol	AT3G04880	DRT102	DRT102; DNA-damage-repair/toleration protein DRT102	-1.06683	-0.595162	0.579444	1.08255	1	1.06281	1.21924	1.28625	0	0.08789	0.285987	0.363165	DRT102	0.8951	0.1472	0.0454
Type X_Protein modification	extracellular	AT3G15356	LEC	LEC; Lectin-like protein LEC	-0.18384	-0.647382	-0.633587	1.46481	1	0.882727	0.886216	1.4171	0	-0.179962	-0.174269	0.50294	LEC	0.7312	0.7476	0.0177
Type X_Protein modification	extracellular	AT3G16530	AT3G16530	AT3G16530; Lectin-like protein At3g16530	-0.1345	-0.828483	-0.475549	1.43853	1	0.869834	0.936031	1.29504	0	-0.201189	-0.095371	0.373002	AT3G16530	0.4739	0.8736	0.0277
Type XVI_Not assigned	plastid	AT3G20390	AT3G20390	AT3G20390; Reactive Intermediate Deaminase A	0.891968	0.776694	-0.511128	-1.15753	1	0.978224	0.734949	0.61284	-1.60171e-16	-0.0317628	-0.444284	-0.706417	AT3G20390	0.9949	0.1202	0.0308
Type XVI_Not assigned	extracellular	AT3G22060	CRRSP38	CRRSP38; Cysteine-rich repeat secretory protein 38	-1.33426	0.0941652	0.149957	1.09014	1	1.20993	1.21813	1.3563	-4.80514e-16	0.274921	0.284665	0.439676	CRRSP38	0.3047	0.2769	0.0316
Type II_Cellular respiration	mitochondrion	AT3G27380	SDH2-1	SDH2-1; Succinate dehydrogenase [ubiquinone] iron-sulfur subunit 1	-1.10455	0.122265	-0.309658	1.29195	1	1.11428	1.07405	1.22325	-1.60171e-16	0.156118	0.103059	0.290715	SDH2-1	0.346	0.6343	0.0188
Type XVI_Not assigned	nucleus	AT3G54360	NCA1	NCA1; Uncharacterized protein	-1.24302	-0.312214	0.505565	1.04967	1	1.10137	1.19042	1.24968	-3.20343e-16	0.139293	0.251472	0.321553	NCA1	0.5866	0.1781	0.0456
Type XVI_Not mapped	mitochondrion	AT3G61440	CYSC1	CYSC1; Bifunctional L-3-cyanoalanine synthase/cysteine synthase C1	-0.402917	-0.260425	-0.79745	1.46079	1	1.01673	0.953678	1.21882	0	0.0239367	-0.0684261	0.285483	CYSC1	0.9866	0.80179	0.00609
Type X_Protein modification	cytosol	AT4G02520	GSTF2	GSTF2; Glutathione S-transferase F2	-0.651673	-0.427532	-0.411764	1.49097	1	1.03799	1.04066	1.36312	0	0.0537867	0.0574962	0.446913	GSTF2	0.9841	0.9807	0.0351
Type III_Carbohydrate metabolism	plastid	AT4G21210	RP1	RP1; Pyruvate, phosphate dikinase regulatory protein 1	1.4159	-0.103403	-0.408032	-0.904463	1	0.735475	0.682436	0.596003	3.20343e-16	-0.443251	-0.551233	-0.746608	RP1	0.1763	0.1276	0.0129
Type XVI_Not assigned	plasma membrane	AT4G36490	SFH12	SFH12; Phosphatidylinositol/phosphatidylcholine transfer protein	-1.19496	0.401872	-0.343758	1.13684	1	1.20372	1.1086	1.29749	0	0.267505	0.148734	0.375726	SFH12	0.2593	0.7069	0.0345
Type XVI_Not assigned	extracellular	AT5G25610	RD22	RD22; Dehydration-responsive protein RD22	-0.961033	-0.602971	0.287135	1.27687	1	1.10878	1.37919	1.67988	0	0.148972	0.463825	0.748355	RD22	0.94	0.2075	0.0172
Type XI_Cell wall	extracellular	AT5G45280	PAE11	PAE11; Pectin acetylesterase 11	-1.10908	0.608582	-0.547977	1.04847	1	1.16731	1.05466	1.21016	0	0.223192	0.0767718	0.2752	PAE11	0.0977	0.8135	0.0308
Type III_Carbohydrate metabolism	cytosol	AT5G51970	SDH	SDH; Sorbitol dehydrogenase	-1.0014	-0.309218	-0.0667388	1.37736	1	1.06822	1.09212	1.23445	0	0.0952102	0.127131	0.303866	SDH	0.7737	0.5919	0.0359
Type I_Photosynthesis	plastid	ATCG00540	PETA	PETA; Cytochrome f	1.07294	-0.0270244	0.283602	-1.32952	1	0.9044	0.931397	0.791198	-1.60171e-16	-0.144967	-0.102532	-0.33789	PETA	0.5151	0.7354	0.0466

## Sheet: L10 ∩ L120
					Standarized Z score				Fold Change				LOG2 Fold Change					P value (compared to EN)
Function	Location SUBAcon	AGI	Gene name		EN	L10	L120	L360	EN	L10	L120	L360	EN	L10	L120	L360	Gene name	L10	L120	L360
Type X_Protein degradation	plastid	AT1G02560	CLPP5	CLPP5; ATP-dependent Clp protease proteolytic subunit 5	1.26018	-0.679897	-0.915174	0.334894	1	0.74608	0.715286	0.878897	0	-0.422599	-0.483408	-0.186234	CLPP5	0.00742	0.00256	0.26404
Type III_Carbohydrate metabolism	plastid	AT1G10760	GWD1	GWD1; Alpha-glucan water dikinase 1	1.417	-0.532074	-0.840879	-0.0440441	1	0.671434	0.619377	0.753704	0	-0.574682	-0.69111	-0.40793	GWD1	0.0177	0.006	0.0855
Type XVI_Not assigned	plasma membrane	AT1G18210	CML27	CML27; Probable calcium-binding protein CML27	-1.35235	0.665076	0.83995	-0.152676	1	1.98863	2.07433	1.5879	0	0.991777	1.05264	0.667116	CML27	0.0271	0.0159	0.2469
Type I_Photosynthesis	plastid	AT1G32060	PRK	PRK; Phosphoribulokinase	1.30936	-0.853198	-0.704307	0.248144	1	0.577071	0.606189	0.792459	0	-0.79318	-0.72216	-0.335592	PRK	0.001	0.001	0.0758
Type XVI_Not assigned	cytosol	AT1G35160	GF14 PHI	GF14 PHI; 14-3-3-like protein GF14 phi	1.2158	-0.631945	-0.981869	0.398017	1	0.789006	0.749048	0.906618	0	-0.341892	-0.41687	-0.141434	GF14 PHI	0.0265	0.0082	0.4661
Type X_Protein degradation	plastid	AT1G49970	CLPR1	CLPR1; ATP-dependent Clp protease proteolytic subunit-related protein 1	1.14938	-0.867244	-0.807029	0.524889	1	0.682714	0.692188	0.901745	3.20343e-16	-0.550647	-0.530765	-0.149208	CLPR1	0.0189	0.0169	0.6507
Type II_Cellular respiration	mitochondrion	AT1G51980	AT1G51980	AT1G51980; Probable mitochondrial-processing peptidase subunit alpha-1	1.08712	-0.464128	-1.15075	0.527755	1	0.662126	0.512575	0.878165	0	-0.594823	-0.964166	-0.187435	AT1G51980	0.00624	0.001	0.46361
Type I_Photosynthesis	plastid	AT1G52230	PSAH2	PSAH2; Photosystem I reaction center subunit VI-2	0.875155	-0.552326	-1.13016	0.807329	1	0.712638	0.596316	0.986346	0	-0.488759	-0.74585	-0.0198341	PSAH2	0.0145	0.001	0.9976
Type I_Photosynthesis	plastid	AT1G56190	PGK2	PGK2; Phosphoglycerate kinase 2	1.25903	-0.677038	-0.918337	0.336348	1	0.710666	0.674605	0.862111	0	-0.492756	-0.567884	-0.214054	AT1G56190	0.01439	0.00596	0.33617
Type I_Photosynthesis	plastid	AT1G56500	SOQ1	SOQ1; Protein SUPPRESSOR OF QUENCHING 1	1.37021	-0.790392	-0.695928	0.116107	1	0.775832	0.785633	0.869884	0	-0.366183	-0.348072	-0.201106	SOQ1	0.0115	0.00964	0.09721
Type X_Protein biosynthesis	plastid	AT1G62750	CPEFG	CPEFG; Elongation factor G	1.09133	-0.772937	-0.921063	0.60267	1	0.693041	0.668652	0.91954	0	-0.528987	-0.580673	-0.121015	CPEFG	0.0262	0.0159	0.798
Type X_Protein degradation	plastid	AT1G63770	AT1G63770	AT1G63770; Puromycin-sensitive aminopeptidase	1.16256	-0.614231	-1.02278	0.474444	1	0.732183	0.670603	0.89628	0	-0.449723	-0.576469	-0.157979	AT1G63770	0.0424	0.0081	0.5893
Type VII_Redox homeostasis	plastid	AT1G63940	MDAR5	MDAR5; Monodehydroascorbate reductase	1.18317	-0.951703	-0.693479	0.462011	1	0.732516	0.764869	0.909644	0	-0.449068	-0.386715	-0.136626	MDAR5	0.00282	0.00846	0.44457
Type XVI_Not mapped	cytosol	AT1G75280	AT1G75280	AT1G75280; Isoflavone reductase homolog P3	1.0443	-1.03491	-0.652134	0.642744	1	0.750899	0.796758	0.951891	0	-0.413309	-0.327787	-0.0711312	AT1G75280	0.00205	0.00786	0.76059
Type I_Photosynthesis	plastid	AT2G21330	FBA1	FBA1; Probable fructose-bisphosphate aldolase 1	1.03735	-0.882835	-0.829778	0.675266	1	0.737939	0.74518	0.950584	0	-0.438426	-0.424338	-0.0731134	FBA1	0.0422	0.0489	0.9262
Type I_Photosynthesis	plastid	AT2G28000	CPN60A1	CPN60A1; Chaperonin 60 subunit alpha 1	1.29316	-0.53476	-0.993278	0.234879	1	0.817848	0.772157	0.894543	0	-0.290095	-0.373034	-0.160778	CPN60A1	0.043	0.0103	0.3243
Type VII_Redox homeostasis	plastid	AT2G28190	CSD2	CSD2; Superoxide dismutase [Cu-Zn] 2	-1.15171	1.01639	0.629509	-0.494193	1	2.64798	2.35391	1.49978	0	1.40489	1.23506	0.584752	CSD2	0.00301	0.01387	0.52858
Type VI_Secondary metabolism	cytosol	AT2G30870	GSTF10	GSTF10; Glutathione S-transferase F10	0.786865	-0.668796	-1.04051	0.92244	1	0.781499	0.725703	1.02035	0	-0.355684	-0.462548	0.0290646	GSTF10	0.03304	0.00708	0.98834
Type VI_Nucleotide metabolism	plastid	AT2G35040	AT2G35040	AT2G35040; Uncharacterized protein	0.844277	-1.15688	-0.514499	0.827107	1	0.73712	0.821507	0.997745	0	-0.440028	-0.283656	-0.00325765	AT2G35040	0.00308	0.03348	0.99997
Type IV_Amino acid metabolism	plastid	AT2G43750	OASB	OASB; Cysteine synthase	1.40933	-0.87551	-0.495818	-0.0379989	1	0.67206	0.726557	0.792267	0	-0.573338	-0.460853	-0.335942	OASB	0.00771	0.02715	0.10774
Type I_Photosynthesis	plastid	AT3G01480	CYP38	CYP38; Peptidyl-prolyl cis-trans isomerase CYP38	1.18839	-1.19831	-0.270462	0.280383	1	0.565394	0.73435	0.834656	0	-0.822672	-0.445459	-0.260746	CYP38	0.001	0.0191	0.1819
Type XVI_Not assigned	plastid	AT3G01500	BCA1	BCA1; Beta carbonic anhydrase 1	1.27525	-0.69311	-0.89269	0.31055	1	0.675737	0.642858	0.841077	3.20343e-16	-0.565467	-0.637428	-0.249689	BCA1	0.0479	0.0275	0.4654
Type XVI_Not assigned	plasma membrane,cytosol	AT3G02520	GRF7	GRF7; 14-3-3-like protein GF14 nu	1.19791	-0.747677	-0.897662	0.447428	1	0.731003	0.710266	0.896238	-1.60171e-16	-0.45205	-0.493568	-0.158046	GRF7	0.00645	0.00361	0.41863
Type III_Carbohydrate metabolism	cytosol	AT3G03250	UGP	UGP; Probable UTP--glucose-1-phosphate uridylyltransferase 2	1.23046	-0.931289	-0.68527	0.386099	1	0.73608	0.766116	0.896915	0	-0.442065	-0.384365	-0.156957	UGP	0.0197	0.0407	0.5244
Type I_Photosynthesis	plastid	AT3G04790	RPI3	RPI3; Probable ribose-5-phosphate isomerase 3	1.26047	-1.06673	-0.453615	0.25988	1	0.713771	0.78918	0.876935	-1.60171e-16	-0.486466	-0.341573	-0.189458	RPI3	0.001	0.00817	0.15253
Type I_Photosynthesis	plastid	AT3G12780	PGK1	PGK1; Phosphoglycerate kinase 1	1.29322	-0.670608	-0.89613	0.273514	1	0.70796	0.674423	0.84836	0	-0.498259	-0.568274	-0.237252	PGK1	0.01205	0.00503	0.25447
Type I_Photosynthesis	plastid	AT3G16140	PSAH1	PSAH1; Photosystem I reaction center subunit VI-1	0.862246	-0.553744	-1.12952	0.821022	1	0.715256	0.599472	0.99171	3.20343e-16	-0.483468	-0.738236	-0.0120094	PSAH1	0.0171	0.00107	0.99949
Type XVI_Not assigned	cytosol	AT3G16640	TCTP1	TCTP1; Translationally-controlled tumor protein homolog	0.952267	-1.10413	-0.58079	0.73265	1	0.857817	0.894001	0.984815	0	-0.221259	-0.161651	-0.0220751	TCTP1	0.00685	0.03517	0.96171
Type XVI_Not assigned	cytosol	AT3G26450	AT3G26450	AT3G26450; Uncharacterized protein	0.903177	-1.2799	-0.299054	0.675782	1	0.666825	0.816519	0.965296	0	-0.584621	-0.292441	-0.0509572	AT3G26450	0.001	0.0298	0.9129
Type X_Protein biosynthesis	plastid	AT3G44890	RPL9	RPL9; 50S ribosomal protein L9	1.10515	-0.697918	-0.980995	0.573766	1	0.733048	0.691137	0.921326	-1.60171e-16	-0.44802	-0.532956	-0.118216	RPL9	0.0337	0.00945	0.73639
Type IX_RNA biosynthesis	plastid	AT3G46780	PTAC16	PTAC16; Protein PLASTID TRANSCRIPTIONALLY ACTIVE 16	1.15312	-0.594521	-1.04115	0.48255	1	0.780586	0.724512	0.915811	0	-0.35737	-0.464918	-0.126879	PTAC16	0.00282	0.001	0.34339
Type III_Carbohydrate metabolism	cytosol	AT3G46970	PHS2	PHS2; Alpha-glucan phosphorylase 2	1.42403	-0.538723	-0.823454	-0.0618569	1	0.464752	0.387106	0.594795	0	-1.10547	-1.3692	-0.749536	PHS2	0.01446	0.00363	0.05655
Type XVI_Not mapped	mitochondrion	AT3G48000	ALDH2B4	ALDH2B4; Aldehyde dehydrogenase family 2 member B4	0.944448	-0.898359	-0.829242	0.783152	1	0.612104	0.626652	0.966048	0	-0.708152	-0.674264	-0.0498327	ALDH2B4	0.0126	0.0117	0.9826
Type XVI_Not mapped	cytosol	AT3G52990	AT3G52990	AT3G52990; Pyruvate kinase	1.15943	-0.37659	-1.16843	0.385589	1	0.758288	0.633683	0.878226	3.20343e-16	-0.399182	-0.658168	-0.187335	AT3G52990	0.0174	0.001	0.1748
Type I_Photosynthesis	plastid	AT3G55800	SBPASE	SBPASE; Sedoheptulose-1,7-bisphosphatase	1.33725	-0.790581	-0.740952	0.194288	1	0.56438	0.574541	0.766008	0	-0.825261	-0.799519	-0.384569	SBPASE	0.00217	0.0027	0.10984
Type I_Photosynthesis	plastid	AT3G60750	TKL-1	TKL-1; Transketolase-1	1.18491	-0.853914	-0.802696	0.471701	1	0.741581	0.748073	0.909602	0	-0.431323	-0.418749	-0.136693	TKL-1	0.0258	0.0301	0.6344
Type I_Photosynthesis	plastid	AT4G09650	ATPD	ATPD; ATP synthase subunit delta	1.47319	-0.564339	-0.676053	-0.232795	1	0.677915	0.660256	0.730324	0	-0.560823	-0.598903	-0.453391	ATPD	0.0352	0.0259	0.0863
Type I_Photosynthesis	plastid	AT4G10340	LHCB5	LHCB5; Chlorophyll a-b binding protein CP26	1.36905	-0.677922	-0.80778	0.116648	1	0.669621	0.648662	0.797863	0	-0.578584	-0.624461	-0.325786	LHCB5	0.01416	0.00913	0.16733
Type III_Carbohydrate metabolism	plastid	AT4G24620	PGI1	PGI1; Glucose-6-phosphate isomerase 1	1.06714	-0.796276	-0.906949	0.63609	1	0.702889	0.685243	0.931272	-1.60171e-16	-0.508631	-0.545312	-0.102725	PGI1	0.0194	0.0129	0.8094
Type VII_Redox homeostasis	plastid	AT4G25100	FSD1	FSD1; Superoxide dismutase [Fe] 1	1.33096	-0.841619	-0.69216	0.202817	1	0.47001	0.50647	0.724795	0	-1.08924	-0.981452	-0.464355	FSD1	0.00508	0.00904	0.18356
Type X_Protein degradation	plastid	AT4G30920	LAP2	LAP2; Leucine aminopeptidase 3	1.29462	-0.624251	-0.930823	0.260453	1	0.816259	0.786903	0.900973	0	-0.292901	-0.345742	-0.150443	LAP2	0.0324	0.0126	0.339
Type XVI_Not mapped	plastid	AT4G37000	RCCR	RCCR; Red chlorophyll catabolite reductase	0.957164	-1.01433	-0.697133	0.754302	1	0.727986	0.771751	0.97201	3.20343e-16	-0.458017	-0.373792	-0.0409563	RCCR	0.00234	0.01602	0.94354
Type XVI_Not assigned	cytosol	AT5G10450	GRF6	GRF6; 14-3-3-like protein GF14 lambda	1.28397	-0.570174	-0.978018	0.264227	1	0.67801	0.607184	0.822912	0	-0.560621	-0.719794	-0.28119	GRF6	0.0263	0.0045	0.265
Type XII_Solute transport	mitochondrion	AT5G15090	VDAC3	VDAC3; Mitochondrial outer membrane protein porin 3	1.44897	-0.383337	-0.837586	-0.228042	1	0.672	0.590685	0.699799	0	-0.573467	-0.75954	-0.514987	VDAC3	0.0493	0.0126	0.0762
Type XVI_Not assigned	cytosol	AT5G16050	GRF5	GRF5; 14-3-3-like protein GF14 upsilon	1.22634	-0.754589	-0.874395	0.402646	1	0.725214	0.708595	0.885741	0	-0.463521	-0.496966	-0.175043	GRF5	0.00417	0.00244	0.31409
Type III_Carbohydrate metabolism	extracellular	AT5G17310	UGP1	UGP1; UTP--glucose-1-phosphate uridylyltransferase 1	1.26513	-0.815891	-0.787137	0.337894	1	0.754443	0.757836	0.890588	0	-0.406515	-0.400042	-0.167171	UGP1	0.037	0.0396	0.5031
Type XIII_External stimuli	plastid	AT5G23060	CAS	CAS; Calcium sensing receptor	1.20444	-0.471019	-1.09421	0.36079	1	0.639032	0.504769	0.818241	0	-0.646039	-0.986304	-0.289403	CAS	0.0105	0.001	0.2306
Type VI_Secondary metabolism	extracellular	AT5G25980	TGG2	TGG2; Myrosinase 2	1.13201	-1.01946	-0.636332	0.52378	1	0.737916	0.784587	0.925908	0	-0.438471	-0.349995	-0.11106	TGG2	0.0073	0.028	0.6543
Type VI_Nucleotide metabolism	cytosol	AT5G28050	AT5G28050	AT5G28050; Uncharacterized protein	-1.47707	0.617961	0.613091	0.246013	1	1.408	1.40705	1.33556	0	0.493647	0.492675	0.417449	AT5G28050	0.0269	0.0273	0.0761
Type XVI_Not assigned	cytosol	AT5G38480	GRF3	GRF3; 14-3-3-like protein GF14 psi	1.17385	-0.829674	-0.833331	0.489155	1	0.765282	0.764853	0.919786	0	-0.385937	-0.386745	-0.12063	GRF3	0.00748	0.00727	0.52145
Type VIII_Phytohormone	plastid	AT5G42650	CYP74A	CYP74A; Allene oxide synthase	1.40956	-0.635145	-0.780819	0.00639945	1	0.457325	0.418662	0.627594	0	-1.12871	-1.25614	-0.672098	CYP74A	0.0408	0.0363	0.1997
Type XVI_Not assigned	nucleus	AT5G65430	GRF8	GRF8; 14-3-3-like protein GF14 kappa	1.27395	-0.796036	-0.799839	0.321926	1	0.684156	0.683575	0.854738	0	-0.547603	-0.548828	-0.226447	GRF8	0.02522	0.00943	0.30344
Type XVI_Not mapped	mitochondrion	AT5G65720	NIFS1	NIFS1; Cysteine desulfurase	-1.2593	1.00989	0.55084	-0.301437	1	1.40838	1.32577	1.17238	-1.60171e-16	0.494037	0.406826	0.229445	NIFS1	0.0157	0.0452	0.3994
Type XII_Solute transport	mitochondrion	AT5G67500	VDAC2	VDAC2; Mitochondrial outer membrane protein porin 2	1.20334	-0.291237	-1.18103	0.268922	1	0.817769	0.709279	0.886068	-1.60171e-16	-0.290234	-0.495574	-0.17451	VDAC2	0.0133	0.001	0.1462
Type I_Photosynthesis	plastid	ATCG00470	ATPE	ATPE; ATP synthase epsilon chain	1.33179	-0.605569	-0.908972	0.182754	1	0.744474	0.704457	0.848449	-1.60171e-16	-0.425706	-0.505416	-0.2371	ATPE	0.02666	0.00979	0.24668
Type I_Photosynthesis	plastid	ATCG00480	ATPB	ATPB; ATP synthase subunit beta	1.33819	-0.719258	-0.809658	0.190728	1	0.676446	0.662229	0.81955	0	-0.563954	-0.594597	-0.287096	ATPB	0.0358	0.0277	0.3274

## Sheet: L120 ∩ L360
					Standarized Z score				Fold Change				LOG2 Fold Change					P value (compared to EN)
Function	Location SUBAcon	AGI	Gene name		EN	L10	L120	L360	EN	L10	L120	L360	EN	L10	L120	L360	Gene name	L10	L120	L360
Type XVI_Not assigned	cytosol	AT1G30580	YchF1	YchF1; Obg-like ATPase 1	1.37295	0.041227	-0.468999	-0.945175	1	0.873097	0.824476	0.7791	0	-0.195786	-0.27845	-0.36012	YchF1	0.1369	0.0313	0.011
Type XVI_Not assigned	plasma membrane	AT2G27030	CAM5	CAM5; Calmodulin-5	-1.05479	-0.647901	0.946363	0.75633	1	1.265	2.30329	2.17953	-3.20343e-16	0.339133	1.2037	1.12402	CAM5	0.79807	0.00108	0.00258
Type XVI_Not assigned	plastid	AT2G28900	OEP161	OEP161; Outer envelope pore protein 16-1	1.33868	0.186692	-0.693041	-0.832331	1	0.785723	0.622088	0.596179	0	-0.347907	-0.68481	-0.746182	OEP161	0.172	0.0066	0.00901
Type VII_Redox homeostasis	cytosol	AT2G31570	GPX2	GPX2; Probable glutathione peroxidase 2	-1.17803	-0.39898	1.11223	0.464779	1	1.16138	1.47444	1.34032	0	0.215844	0.560164	0.422572	GPX2	0.3055	0.001	0.0102
Type VII_Redox homeostasis	mitochondrion	AT2G35010	ATO1	ATO1; Thioredoxin O1	-1.1292	-0.545865	0.947152	0.727909	1	1.18789	1.66877	1.59816	-3.20343e-16	0.248396	0.738787	0.676408	ATO1	0.68252	0.00843	0.02425
Type XVI_Not assigned	nucleus	AT3G13235	AT3G13235	AT3G13235; Uncharacterized protein	-1.29825	-0.222015	0.994294	0.525968	1	1.31272	1.66615	1.53007	3.20343e-16	0.392564	0.736519	0.613595	AT3G13235	0.28824	0.00807	0.03632
Type XIII_External stimuli	cytosol	AT4G11260	SGT1B	SGT1B; Protein SGT1 homolog B	-1.49004	0.342634	0.618951	0.528459	1	1.20679	1.23796	1.22775	0	0.271171	0.30797	0.296022	SGT1B	0.0784	0.02	0.0262
Type XVI_Not mapped	plastid	AT4G25130	MSR4	MSR4; Peptide methionine sulfoxide reductase A4	-1.2906	-0.280112	0.679689	0.891021	1	1.2993	1.5836	1.64619	0	0.377739	0.663204	0.719132	MSR4	0.117	0.001	0.001
Type VII_Redox homeostasis	plastid	AT5G06290	2-Cys Prx B	2-Cys Prx B; 2-Cys peroxiredoxin BAS1-like	-1.31749	-0.154795	1.01582	0.456469	1	1.18757	1.37643	1.28619	0	0.248017	0.460926	0.3631	2-Cys Prx B	0.1104	0.001	0.0106
Type XVI_Not mapped	nucleus	AT5G07460	MRSA2	MRSA2; Peptide methionine sulfoxide reductase A2	-1.23655	-0.300226	1.0846	0.452175	1	1.33428	1.82867	1.60289	-1.60171e-16	0.416058	0.870798	0.680677	MRSA2	0.211	0.001	0.0115
Type XVI_Not mapped	nucleus	AT5G07470	MSRA3	MSRA3; Peptide methionine sulfoxide reductase A3	-1.23666	-0.37253	0.940852	0.668342	1	1.39452	1.99414	1.86973	0	0.479768	0.995768	0.902828	MSRA3	0.182	0.001	0.001
Type III_Carbohydrate metabolism	plastid	AT5G48300	APS1	APS1; Glucose-1-phosphate adenylyltransferase small subunit	1.24515	0.298503	-1.06257	-0.481079	1	0.856779	0.650858	0.738834	3.20343e-16	-0.223005	-0.619585	-0.436678	APS1	0.38331	0.00757	0.04884
Type XVI_Not assigned	plastid	AT5G66040	STR16	STR16; Thiosulfate sulfurtransferase 16	-1.29054	-0.141827	1.09602	0.336349	1	1.53366	2.10874	1.75581	0	0.616983	1.07638	0.81214	STR16	0.1223	0.0012	0.0224
Type I_Photosynthesis	plastid	ATCG00130	ATPF	ATPF; ATP synthase subunit b	1.43479	-0.0671979	-0.712938	-0.654656	1	0.827745	0.753689	0.760373	0	-0.272741	-0.407959	-0.395221	ATPF	0.1152	0.0131	0.0158

## Sheet: L10 ∩ L360
					Standarized Z score				Fold Change				LOG2 Fold Change					P value (compared to EN)
Function	Location SUBAcon	AGI	Gene name		EN	L10	L120	L360	EN	L10	L120	L360	EN	L10	L120	L360	Gene name	L10	L120	L360
Type X_Protein biosynthesis	cytosol	AT1G07770	RPS15AF	RPS15AF; 40S ribosomal protein S15a-1	-1.38462	0.992864	0.0951353	0.296625	1	1.49394	1.30743	1.34929	0	0.579126	0.386737	0.432205	RPS15AF	0.00417	0.082	0.03361
Type XVI_Not assigned	extracellular	AT1G78850	AT1G78850	AT1G78850; Uncharacterized protein	-1.18948	0.8794	-0.46291	0.772988	1	1.43688	1.15343	1.4144	3.20343e-16	0.522935	0.205925	0.500195	AT1G78850	0.001	0.3099	0.00138
Type XI_Cell wall	extracellular	AT3G10740	ASD1	ASD1; Alpha-L-arabinofuranosidase 1	0.103269	-0.999448	-0.443222	1.3394	1	0.864057	0.932629	1.15239	-4.80514e-16	-0.210801	-0.100625	0.204629	ASD1	0.0268	0.3779	0.009
Type X_Protein modification	plastid	AT3G55040	GSTL2	GSTL2; Glutathione S-transferase L2	1.32829	-0.562122	0.176456	-0.942621	1	0.857555	0.913208	0.828884	3.20343e-16	-0.221699	-0.130985	-0.270758	GSTL2	0.00749	0.09112	0.00332
Type XVI_Not assigned	extracellular	AT4G01700	AT4G01700	AT4G01700; Uncharacterized protein	-0.977395	0.938544	-0.743163	0.782013	1	1.19138	1.0234	1.17575	0	0.25264	0.0333668	0.23358	AT4G01700	0.0205	0.957	0.0173
Type X_Protein biosynthesis	cytosol	AT5G44320	AT5G44320	AT5G44320; Eukaryotic translation initiation factor 3 subunit D	-1.21336	0.857914	-0.425837	0.781283	1	1.37569	1.14284	1.36179	0	0.460157	0.192627	0.445507	AT5G44320	0.0279	0.6173	0.0343
Type XII_Nutrient transport	plastid	AT5G53460	GLT1	GLT1; Glutamate synthase 1 [NADH]	-1.42582	0.443282	0.111906	0.870636	1	1.25555	1.21024	1.31398	3.20343e-16	0.328321	0.275298	0.393944	GLT1	0.01992	0.05786	0.00207
Type II_Cellular respiration	mitochondrion	AT5G55070	AT5G55070	AT5G55070; 2-oxoglutarate dehydrogenase complex component E2-1	-1.33843	1.03557	-0.0611224	0.363981	1	1.21108	1.11357	1.15137	0	0.276293	0.155191	0.203347	AT5G55070	0.00554	0.14088	0.0379
