# Supplementary material for: The impact of light and thioredoxins on the plant thiol-disulfide proteome
Source: Plant Physiol. 2024 Jan 12;195(2):1536–60. doi: 10.1093/plphys/kiad669 (PMC11142374; doi:10.1093/plphys/kiad669)
Supplement: kiad669_Supplementary_Data [file kiad669_supplementary_data.zip › Supplemental table 4_resubmission_final.xlsx]

## Sheet: Total
Supplemental Table S4. Proteins showing significant redox changes in Arabidopsis trxf1f2, trxm1m2 or ntrc mutants with respect to the wild type (Col-0) during ML and FL.				Log2 fold change														p value
Location SUBAcon	Function	Gene stable ID	Protein	Col-0 ML	trxf1f2 ML	trxm1m2 ML	ntrc ML	Col-0 HL	trxf1f2 HL	trxm1m2 HL	ntrc HL	Col-0 LL	trxf1f2 LL	trxm1m2 LL	ntrc LL		P value	trxf1f2_ML	trxm1m2_ML	ntrc_ML	trxf1f2_HL	trxm1m2_HL	ntrc_HL	trxf1f2_LL	trxm1m2_LL	ntrc_LL
plastid	Type V_Lipid metabolism	AT1G01090	PDH-E1 ALPHA; Pyruvate dehydrogenase E1 component subunit alpha-3, chloroplastic	0	0.0785053	0.137666	0.267541	0	0.31492	0.0410204	0.0620871	-1.60171e-16	0.0701119	0.36523	0.0927224		AT1G01090	0.6213	0.19657	0.00386	0.0028	0.941	0.8292	0.776512	0.000578	0.604959
extracellular	Type X_Protein degradation	AT1G02305	CATHB2; Uncharacterized protein	0	0.145688	-0.120201	-0.295691	0	-0.0978906	-0.41747	-0.617404	0	0.135827	-0.087338	-0.108218		AT1G02305	0.4463	0.653	0.0895	0.61438	0.00248	0.001	0.374	0.739	0.683
cytosol	Type VI_Coenzyme metabolism	AT1G02500	SAM1; S-adenosylmethionine synthase 1	3.20343e-16	-0.00272511	-0.164904	-0.142682	0	0.159779	0.508074	0.462703	0	0.181399	0.266712	-0.0366368		AT1G02500	1	0.264	0.365	0.523714	0.000652	0.002202	0.488	0.186	0.991
cytosol	Type X_Protein modification	AT1G02920	GSTF7; Glutathione S-transferase F7	-1.60171e-16	-0.302832	-1.02524	-1.75102	-1.60171e-16	-0.125195	-0.87372	0.458087	3.20343e-16	-0.413643	-0.877724	0.330688		AT1G02920	0.00855	0.001	0.001	0.81039	0.00217	0.01057	0.1804	0.0166	0.1622
cytosol	Type X_Protein modification	AT1G02930	GSTF6; Glutathione S-transferase F6	0	-0.299911	-0.74172	-1.34395	3.20343e-16	0.0991989	-0.847913	0.144513	-1.60171e-16	0.0589925	-0.50318	0.222072		AT1G02930	0.001	0.001	0.001	0.667	0.001	0.38	0.528	0.001	0.001
extracellular	Type X_Protein degradation	AT1G03220	AT1G03220; Uncharacterized protein	0	0.173709	-0.0706574	0.586657	3.20343e-16	-0.196835	-0.0919219	0.653313	0	-0.105938	0.0107611	0.74677		AT1G03220	0.248	0.865	0.001	0.0524	0.4895	0.001	0.572	0.999	0.001
extracellular	Type X_Protein degradation	AT1G03230	AT1G03230; Uncharacterized protein	0	-0.149646	-0.218631	0.210154	0	-0.220407	0.343158	0.895908	-1.60171e-16	0.345814	0.541014	1.32738		AT1G03230	0.424	0.173	0.116	0.5265	0.0986	0.001	0.2002	0.0171	0.001
plastid	Type VI_Coenzyme metabolism	AT1G03475	CPX1; Coproporphyrinogen-III oxidase 1, chloroplastic	0	0.106653	-0.0801958	0.127106	0	0.0779963	-0.0599954	0.0772265	0	-0.0138414	0.28952	0.38946		AT1G03475	0.324	0.588	0.198	0.606	0.788	0.613	0.99584	0.00119	0.001
plastid	Type VI_Coenzyme metabolism	AT1G03630	PORC; Protochlorophyllide reductase C, chloroplastic	0	0.276848	0.0554797	0.119633	0	0.00906332	0.0113317	-0.237038	0	-0.100582	0.0040559	-0.4238		AT1G03630	0.001	0.6309	0.0963	0.9983	0.9966	0.0119	0.421	1	0.001
cytosol	Type X_Protein biosynthesis	AT1G04270	RPS15A; 40S ribosomal protein S15-1	0	-0.562819	-0.0478053	0.0287387	0	0.374283	0.510915	0.490539	3.20343e-16	-0.563609	-0.832489	-0.65001		AT1G04270	0.0131	0.9776	0.9945	0.1597	0.0301	0.0396	0.01384	0.00115	0.00838
vacuole	Type I_Photosynthesis	AT1G04410	MDH1; Malate dehydrogenase, cytoplasmic 1	0	0.192185	-0.00241924	0.133886	3.20343e-16	0.504311	0.100217	0.0139568	0	-0.0428311	-0.0230557	-0.388027		AT1G04410	0.033	1	0.18	0.001	0.575	0.998	0.831	0.965	0.001
plastid	Type XIV_Not assigned	AT1G04420	AT1G04420; Uncharacterized protein	3.20343e-16	0.380181	-0.0194135	0.299506	0	-0.432273	0.0286758	0.255628	0	0.147523	0.469575	0.787667		AT1G04420	0.00814	0.99753	0.0448	0.0507	0.9935	0.1857	0.844	0.028	0.001
cytosol	Type XI_Cytoskeleton	AT1G04820	TUBA4; Tubulin alpha-4 chain	0	0.299032	0.0261464	0.166243	3.20343e-16	0.186942	0.132314	0.193432	-1.60171e-16	-0.231458	0.175159	-0.0342213		AT1G04820	0.014	0.989	0.257	0.117	0.349	0.101	0.0142	0.0337	0.9258
plastid	Type X_Protein biosynthesis	AT1G05190	RPL6; 50S ribosomal protein L6, chloroplastic	0	0.388229	0.261482	0.477411	0	-0.041774	0.448481	0.0672411	3.20343e-16	-0.219209	0.0823625	-0.124534		AT1G05190	0.001	0.0133	0.001	0.972	0.001	0.89	0.0278	0.516	0.2585
plastid	Type I_Photosynthesis	AT1G06680	PSBP1; Oxygen-evolving enhancer protein 2-1, chloroplastic	-1.60171e-16	-0.347938	-0.126019	-0.375744	0	-0.362197	0.0964601	0.0211276	0	0.163493	0.134239	-0.115908		AT1G06680	0.0594	0.6604	0.0417	0.0086	0.6024	0.9921	0.211	0.359	0.537
plastid	Type X_Protein biosynthesis	AT1G07320	RPL4; 50S ribosomal protein L4, chloroplastic	0	-0.217941	0.421706	0.0862204	-1.60171e-16	-0.0407033	0.154876	-0.00487061	-1.60171e-16	-0.0304434	0.045606	-0.153058		AT1G07320	0.3174	0.0043	0.8421	0.966	0.325	1	0.964	0.889	0.197
plastid	Type XIV_Not assigned	AT1G07700	AT1G07700; Thioredoxin-like 4, chloroplastic	0	-0.429324	0.160764	0.00264147	3.20343e-16	0.464621	-0.0284005	0.752703	-1.60171e-16	0.450494	0.0111504	0.743125		AT1G07700	0.053	0.533	1	0.0011	0.9927	0.001	0.00201	0.99957	0.001
cytosol	Type X_Protein biosynthesis	AT1G07770	RPS15AF; 40S ribosomal protein S15a-1	0	-0.138876	0.320553	0.582703	0	-0.10677	-0.216643	-0.122797	0	-0.0297002	-0.23549	0.159354		AT1G07770	0.8171	0.1609	0.0026	0.784	0.329	0.713	0.994	0.35	0.544
cytosol	Type VII_Redox homeostasis	AT1G07890	APX1; L-ascorbate peroxidase 1, cytosolic	0	-0.0990607	-0.209387	-0.500887	0	0.380277	0.067986	-0.175173	0	0.0921269	0.0488561	-0.282076		AT1G07890	0.25434	0.00768	0.001	0.001	0.835	0.275	0.32664	0.77259	0.00163
cytosol	Type X_Protein biosynthesis	AT1G07930	A1; Elongation factor 1-alpha 2	0	0.181767	0.0854568	0.356595	3.20343e-16	0.448701	-0.0525356	0.0679015	-1.60171e-16	-0.0922343	0.094435	0.0138066		AT1G07930	0.0782	0.5967	0.001	0.001	0.735	0.54	0.287	0.226	0.989
peroxisome	Type II_Cellular respiration	AT1G08110	AT1G08110; Lactoylglutathione lyase	0	0.107399	0.0238591	0.237477	0	0.0133601	0.12175	-0.124668	0	-0.0432039	0.0146954	-0.0915097		AT1G08110	0.119	0.941	0.001	0.999	0.719	0.752	0.973	0.999	0.818
cytosol	Type III_Carbohydrate metabolism	AT1G08200	AXS2; UDP-D-apiose/UDP-D-xylose synthase 2	0	0.246964	-0.0255798	0.14524	0	0.197804	0.41575	0.45434	0	0.0836616	0.418341	0.0826414		AT1G08200	0.0179	0.984	0.235	0.0662	0.001	0.001	0.9343	0.0383	0.9364
cytosol	Type X_Protein biosynthesis	AT1G08360	RPL10AA; 60S ribosomal protein L10a-1	-1.60171e-16	-0.155526	0.0856838	0.36331	0	0.0889601	0.208221	0.0197919	-1.60171e-16	-0.283561	-0.516571	-0.605818		AT1G08360	0.4208	0.76604	0.00368	0.748	0.139	0.996	0.087	0.003	0.001
plastid	Type VI_Coenzyme metabolism	AT1G08490	NFS2; Cysteine desulfurase 1, chloroplastic	-1.60171e-16	0.149666	-0.0189734	0.230131	0	-0.0213122	-0.0154026	0.0199529	-3.20343e-16	0.0610536	0.247406	0.115699		AT1G08490	0.1285	0.9895	0.0106	0.999	1	0.999	0.963	0.276	0.78
plastid	Type VI_Coenzyme metabolism	AT1G08520	CHLD; Magnesium-chelatase subunit ChlD, chloroplastic	0	-0.0227286	0.412307	0.150405	0	0.0777065	0.20995	0.221997	0	-0.326543	0.0420355	0.0831799		AT1G08520	0.99581	0.00316	0.46297	0.905	0.344	0.265	0.617	0.998	0.983
plastid	Type I_Photosynthesis	AT1G08550	VDE1; Violaxanthin de-epoxidase, chloroplastic	0	-0.183285	0.124205	0.211871	0	-0.620204	-0.525822	-0.34857	0	0.416252	0.378581	0.690122		AT1G08550	0.642	0.8	0.436	0.001	0.001	0.0037	0.00306	0.00708	0.001
cytosol	Type VII_Redox homeostasis	AT1G08830	CSD1; Superoxide dismutase [Cu-Zn] 1	0	-0.361129	-0.455894	-0.436177	0	-0.117375	-0.234241	-0.287466	0	0.0880093	-0.424633	-0.355036		AT1G08830	0.00638	0.00108	0.00157	0.74	0.28	0.16	0.7943	0.0168	0.0434
endoplasmic reticulum	Type X_Protein modification	AT1G09210	CRT2; Calreticulin-2	0	-0.568541	-0.15247	-0.924403	0	-0.0441126	-0.413264	-0.337987	0	0.241192	-0.205141	-0.00403813		AT1G09210	0.000362	0.35805	0.001	0.95018	0.00582	0.02046	0.0272	0.1282	0.9999
cytosol	Type XIV_Not assigned	AT1G09310	AT1G09310; Uncharacterized protein	-1.60171e-16	0.103189	0.130782	0.115603	3.20343e-16	0.0925084	0.108279	-0.145233	0	0.0547656	0.125806	-0.31555		AT1G09310	0.1747	0.0642	0.1134	0.862	0.799	0.689	0.8641	0.3391	0.0123
plastid	Type IX_RNA processing	AT1G09340	CRB; Chloroplast stem-loop binding protein of 41 kDa b, chloroplastic	0	0.311777	0.115314	0.322583	0	0.169411	0.132214	-0.0788057	3.20343e-16	-0.108052	0.0994653	-0.132428		AT1G09340	0.001	0.0855	0.001	0.0105	0.0532	0.3887	0.0876	0.0921	0.0326
cytosol	Type X_Protein biosynthesis	AT1G09640	AT1G09640; Probable elongation factor 1-gamma 1	0	0.132822	0.188221	0.166964	0	0.247267	0.136705	0.166638	0	0.198715	0.293445	0.368046		AT1G09640	0.2659	0.0708	0.1223	0.0283	0.3334	0.1901	0.24282	0.04519	0.00876
extracellular	Type X_Protein degradation	AT1G09750	AED3; Uncharacterized protein	0	0.287288	-0.320353	-0.0983745	3.20343e-16	0.0145699	0.0754523	-0.0825478	-1.60171e-16	-0.133318	-0.161043	-0.14072		AT1G09750	0.0314	0.0548	0.7476	0.994	0.576	0.551	0.356	0.227	0.317
plastid	Type III_Carbohydrate metabolism	AT1G10760	GWD1; Alpha-glucan water dikinase 1, chloroplastic	0	0.262609	0.0418421	0.0448966	0	-0.19533	-0.0169338	-0.0542908	0	-0.415386	-0.0683686	-0.146439		AT1G10760	0.00458	0.9096	0.89166	0.427	0.999	0.962	0.0381	0.9265	0.6125
cytosol	Type X_Protein biosynthesis	AT1G10840	TIF3H1; Eukaryotic translation initiation factor 3 subunit H	0	0.189377	-0.215018	0.497513	-3.20343e-16	-0.222744	0.0465052	0.184263	0	0.319022	-0.19542	0.171018		AT1G10840	0.5968	0.6798	0.0155	0.137	0.927	0.139	0.692	0.951	0.942
peroxisome	Type II_Cellular respiration	AT1G11840	ATGLX1; Lactoylglutathione lyase	3.20343e-16	0.340802	-0.0646151	0.0634575	0	0.329639	0.18224	0.110428	0	-0.0728736	0.112718	0.0736382		AT1G11840	0.00125	0.83051	0.8199	0.00698	0.20171	0.58806	0.519	0.161	0.472
mitochondrion	Type I_Photosynthesis	AT1G11860	AT1G11860; Aminomethyltransferase, mitochondrial	0	0.395344	0.15411	0.44257	-1.60171e-16	0.141408	0.333242	0.0796008	0	-0.0586117	0.153511	-0.00812788		AT1G11860	0.001	0.0462	0.001	0.057	0.001	0.403	0.7068	0.0536	0.9985
vacuole	Type X_Protein degradation	AT1G11910	APA1; Aspartic proteinase A1	0	0.231488	-0.483538	-0.199956	0	-0.160708	-0.344301	-0.178288	3.20343e-16	0.291065	0.450688	0.795989		AT1G11910	0.00462	0.001	0.03696	0.4497	0.0454	0.3742	0.04429	0.00102	0.001
vacuole	Type III_Carbohydrate metabolism	AT1G12240	BFRUCT4; Acid beta-fructofuranosidase 4, vacuolar	3.20343e-16	-0.113086	0.0489235	0.435028	0	0.116049	-0.0659085	0.0809888	0	0.456509	0.377118	0.384836		AT1G12240	0.429	0.892	0.001	0.798	0.959	0.928	0.0133	0.0508	0.0453
plastid	Type XIV_Not assigned	AT1G12250	TL20.3; Thylakoid lumenal protein At1g12250, chloroplastic	0	-0.336199	0.000256095	-0.254186	3.20343e-16	-0.106576	-0.113007	-0.374611	0	0.0574075	-0.182305	-0.517389		AT1G12250	0.11	1	0.255	0.778	0.7494	0.0543	0.7744	0.0821	0.001
plastid	Type X_Protein degradation	AT1G12410	CLPR2; ATP-dependent Clp protease proteolytic subunit-related protein 2, chloroplastic	0	0.105561	0.209192	-0.0564279	3.20343e-16	0.390276	0.244457	-0.00592287	-4.80514e-16	0.0567547	0.140285	0.0540162		AT1G12410	0.4887	0.0534	0.871	0.00549	0.11561	0.99995	0.922	0.359	0.908
golgi,vacuole	Type XII_Solute transport	AT1G12840	VHA-C; V-type proton ATPase subunit C	0	0.32125	-0.0551944	-0.046357	3.20343e-16	0.496698	0.888899	0.676437	0	-0.199653	-0.102246	-0.0727979		AT1G12840	0.00886	0.92333	0.9514	0.0975	0.001	0.012	0.472	0.83	0.925
plastid	Type I_Photosynthesis	AT1G12900	GAPA-2; Glyceraldehyde-3-phosphate dehydrogenase GAPA2, chloroplastic	3.20343e-16	0.309211	0.220395	0.291561	3.20343e-16	-0.0318841	0.172293	0.0301901	0	-0.0145659	0.173748	0.120747		AT1G12900	0.00981	0.0852	0.01534	0.975	0.16	0.977	0.9941	0.0463	0.2192
extracellular	Type XIV_Not assigned	AT1G13900	PAP2; Probable inactive purple acid phosphatase 2	0	0.255141	-0.371917	0.00579255	0	0.114162	-0.842483	-0.462188	0	-0.120753	0.398242	0.109704		AT1G13900	0.33	0.294	1	0.84417	0.00508	0.09478	0.924	0.147	0.927
nucleus	Type XIV_Not assigned	AT1G14060	AT1G14060; Uncharacterized protein	0	-0.691967	-0.130578	-0.380499	-1.60171e-16	-0.00298698	0.178265	-0.0569337	-1.60171e-16	-0.0448586	-0.625048	-0.369895		AT1G14060	0.0224	0.838	0.2723	1	0.755	0.99	0.9901	0.0309	0.2079
cytosol	Type X_Protein biosynthesis	AT1G14320	RPL10A; 60S ribosomal protein L10-1	-1.60171e-16	-0.34897	-0.165276	-0.477253	0	0.367174	0.196081	0.118874	0	-0.722999	-0.717914	-0.50811		AT1G14320	0.376	0.798	0.159	0.0931	0.5178	0.8702	0.00214	0.00365	0.01919
plastid	Type IV_Amino acid metabolism	AT1G14810	AT1G14810; Aspartate-semialdehyde dehydrogenase	-4.80514e-16	-0.0385221	-0.020349	0.26856	3.20343e-16	0.132706	0.0722745	0.0703537	-4.80514e-16	0.222098	0.226239	0.0629148		AT1G14810	0.9663	0.9945	0.0247	0.306	0.747	0.762	0.0785	0.0718	0.8688
mitochondrion	Type II_Cellular respiration	AT1G15120	AT1G15120; Cytochrome b-c1 complex subunit 6	0	-0.488379	-0.0551042	-0.416011	0	-0.331983	-0.551472	-0.737303	0	-0.438411	-0.941405	-0.681409		AT1G15120	0.19	0.99	0.281	0.2755	0.0548	0.0286	0.00138	0.001	0.001
plastid	Type XIV_Not assigned	AT1G15140	AT1G15140; Uncharacterized protein	0	0.207064	0.0638577	0.172003	0	0.176826	0.153592	0.181509	0	-0.187604	0.513923	0.556785		AT1G15140	0.0142	0.6886	0.0477	0.137	0.225	0.148	0.8465	0.0684	0.0421
vacuole	Type XII_Solute transport	AT1G15690	AVP1; Pyrophosphate-energized vacuolar membrane proton pump 1	3.20343e-16	-0.214826	0.514301	-0.184083	0	-0.871728	0.585942	-0.0837582	0	-0.305414	-1.21949	-0.127023		AT1G15690	0.919	0.256	0.937	0.537	0.463	0.998	0.4791	0.0103	0.9165
plastid	Type I_Photosynthesis	AT1G15820	LHCB6; Light harvesting photosystem II subunit 6	-1.60171e-16	0.252056	0.291307	0.134986	3.20343e-16	-0.161982	0.452725	0.157052	0	-0.102825	0.23964	0.724079		AT1G15820	0.348	0.235	0.794	0.8286	0.0651	0.7946	0.9521	0.56274	0.00199
plastid	Type I_Photosynthesis	AT1G15980	PNSB1; Photosynthetic NDH subunit of subcomplex B 1, chloroplastic	0	0.260609	0.202276	0.158096	0	-0.1397	0.215022	0.164264	0	-0.0680216	0.392898	0.346382		AT1G15980	0.105	0.264	0.461	0.3301	0.0429	0.1535	0.869	0.001	0.00745
plastid	Type XIV_Not assigned	AT1G16080	AT1G16080; Uncharacterized protein	0	0.166179	0.0796577	0.292963	0	0.0815928	0.20732	0.442347	0	0.176943	0.459723	0.299408		AT1G16080	0.10433	0.6265	0.00193	0.749	0.1	0.001	0.2172	0.001	0.0146
plastid	Type I_Photosynthesis	AT1G16720	HCF173; Uncharacterized protein	-1.60171e-16	0.0551453	-0.170739	0.310022	0	0.110021	0.274276	0.555496	0	-0.0405105	0.303593	0.268493		AT1G16720	0.985	0.738	0.2	0.6743	0.0713	0.001	0.999	0.61	0.674
plastid	Type XIV_Not assigned	AT1G16880	ACR11; ACT domain-containing protein ACR11	0	0.0595562	0.212784	0.381661	0	-0.135928	0.103527	0.44393	3.20343e-16	-0.145329	-0.255997	0.0746823		AT1G16880	0.90576	0.13054	0.00233	0.60977	0.72887	0.00146	0.2438	0.0252	0.6741
extracellular	Type XIV_Not assigned	AT1G17100	AtHBP1; SOUL heme-binding family protein	-1.60171e-16	0.129391	0.0570875	0.256056	0	-0.0998284	-0.150414	-0.277569	0	0.0707632	-0.00531951	0.0174502		AT1G17100	0.5109	0.9202	0.0597	0.42462	0.15294	0.00678	0.746	1	0.994
plastid	Type X_Protein biosynthesis	AT1G17220	FUG1; Translation initiation factor IF-2, chloroplastic	0	-0.164014	0.368179	0.10251	-4.80514e-16	0.0760441	0.217808	0.126974	0	0.0228456	0.0130275	-0.113236		AT1G17220	0.126	0.001	0.373	0.946	0.46	0.796	0.985	0.997	0.431
mitochondrion	Type IV_Amino acid metabolism	AT1G17290	ALAAT1; Alanine aminotransferase 1, mitochondrial	0	0.0839377	-0.307645	0.153761	0	0.264077	-0.223653	0.308792	0	0.396151	0.273731	0.498949		AT1G17290	0.61017	0.00938	0.15946	0.01614	0.09971	0.00442	0.000106	0.007519	0.001
cytosol	Type X_Protein biosynthesis	AT1G18070	AT1G18070; Uncharacterized protein	3.20343e-16	-0.351911	0.039069	0.0644817	0	0.487735	0.197776	0.089202	3.20343e-16	-0.185213	0.149995	0.0744128		AT1G18070	0.0276	0.9694	0.8815	0.194	0.861	0.983	0.884	0.897	0.99
cytosol	Type X_Protein biosynthesis	AT1G18080	RACK1A; Receptor for activated C kinase 1A	0	0.128787	-0.00261203	0.319329	0	0.276022	0.5395	0.649354	0	-0.0501197	0.360648	0.333676		AT1G18080	0.46723	0.99999	0.00906	0.111	0.001	0.001	0.9702	0.021	0.0361
cytosol	Type X_Protein biosynthesis	AT1G18540	RPL6A; 60S ribosomal protein L6-1	3.20343e-16	-0.443409	0.388158	-0.572648	0	0.450138	0.293568	-0.490492	0	-0.477212	-0.793288	-1.07532		AT1G18540	0.0292	0.0105	0.0066	0.0943	0.3998	0.2541	0.0182	0.001	0.001
peroxisome	Type VII_Redox homeostasis	AT1G19570	DHAR1; Glutathione S-transferase DHAR1, mitochondrial	0	-0.213053	-0.340085	-0.599162	3.20343e-16	0.501961	-0.014108	-0.580431	0	-0.0419096	-0.161536	-0.761496		AT1G19570	0.1689	0.0227	0.001	0.001	0.998	0.001	0.944	0.26	0.001
cytosol	Type XI_Cytoskeleton	AT1G20010	TUBB5; Tubulin beta-5 chain	-1.60171e-16	0.139023	0.143119	0.197859	0	0.124876	0.393	0.272381	0	-0.186739	0.300185	0.201267		AT1G20010	0.583	0.561	0.3	0.5807	0.0037	0.057	0.764	0.325	0.643
plastid	Type I_Photosynthesis	AT1G20020	LFNR2; Ferredoxin--NADP reductase, leaf isozyme 2, chloroplastic	0	0.112988	0.0791056	0.1417	0	0.0316549	0.238	0.0905777	0	0.0125778	0.212003	0.139764		AT1G20020	0.1279	0.3683	0.0431	0.9695	0.0239	0.6037	0.99374	0.00371	0.06769
peroxisome	Type VII_Redox homeostasis	AT1G20620	CAT3; Catalase-3	0	0.0635493	-0.230415	-0.711341	0	0.00532051	0.184361	0.12002	3.20343e-16	0.0944523	0.0702087	-0.0225713		AT1G20620	0.6281	0.0096	0.001	1	0.14	0.452	0.259	0.489	0.964
extracellular	Type X_Protein degradation	AT1G20850	XCP2; Xylem cysteine proteinase 2	0	-0.201969	-0.010313	-0.208229	0	-0.296007	-0.323234	0.0113232	0	-0.10644	-0.376272	-0.984707		AT1G20850	0.626	1	0.606	0.797	0.759	1	0.835	0.126	0.001
plastid	Type XIV_Not assigned	AT1G21065	AT1G21065; Uncharacterized protein	0	0.0500371	0.214635	0.453422	0	-0.374642	-0.0661542	-0.346304	0	-0.253428	0.180924	0.297738		AT1G21065	0.988	0.514	0.035	0.12	0.936	0.128	0.739	0.809	0.507
extracellular	Type XIV_Not assigned	AT1G21670	AT1G21670; Uncharacterized protein	3.20343e-16	-0.0173669	-0.180062	-0.000551648	0	-0.151548	-0.0132402	-0.195042	0	-0.648441	-0.0124934	0.0599398		AT1G21670	0.998	0.432	1	0.808	1	0.652	0.0177	0.9997	0.97
extracellular	Type XIV_Not assigned	AT1G21680	AT1G21680; Uncharacterized protein	0	-0.28568	-0.105129	-0.442205	0	-0.335116	-0.245956	-0.470015	0	0.0755596	-0.325143	-0.251874		AT1G21680	0.09004	0.71347	0.00963	0.00786	0.04769	0.001	0.70421	0.00865	0.03908
endoplasmic reticulum	Type XIV_Not mapped	AT1G21750	PDIL1-1; Protein disulfide isomerase-like 1-1	3.20343e-16	-0.808533	-0.635728	-1.31639	-1.60171e-16	-0.000309842	-0.401306	-0.141545	0	0.321802	-0.14837	0.0995053		AT1G21750	0.001	1.12e-06	0.001	1	0.001	0.212	0.001	0.201	0.428
cytosol	Type XIV_Not assigned	AT1G22300	GRF10; 14-3-3-like protein GF14 epsilon	0	-0.0243163	-0.113986	-0.168328	0	0.0967063	0.249282	0.426661	-1.60171e-16	-0.167873	0.00800253	-0.206859		AT1G22300	0.9286	0.0943	0.0117	0.5294	0.0137	0.001	0.247	1	0.131
mitochondrion	Type II_Cellular respiration	AT1G22450	COX6B-1; Cytochrome c oxidase subunit 6b-1	0	-0.411109	-0.0955926	-0.305174	0	-0.206098	0.45264	0.254834	-1.60171e-16	-0.0657731	-0.54971	-0.664576		AT1G22450	0.119	0.906	0.277	0.557	0.0156	0.276	0.864622	0.000646	0.000104
plasma membrane,cytosol	Type XIV_Not assigned	AT1G22530	PATL2; Patellin-2	0	0.113218	0.574741	1.05256	0	-0.153521	-0.0397295	0.0971608	3.20343e-16	-0.345523	-0.0969354	-0.203972		AT1G22530	0.9229	0.0182	0.001	0.439	0.971	0.701	0.00325	0.53184	0.07508
cytosol	Type X_Protein biosynthesis	AT1G22780	RPS18C; 40S ribosomal protein S18	0	-0.375053	0.350215	-0.00728095	0	-0.2249	0.224193	0.093698	-1.60171e-16	-0.37511	-0.386527	0.110921		AT1G22780	0.1174	0.0512	0.9999	0.621	0.51	0.934	0.027	0.0231	0.6709
mitochondrion	Type II_Cellular respiration	AT1G22840	CYTC-1; Cytochrome c-1	0	-0.381664	-0.0618712	-0.263332	0	-0.203522	-0.525673	-0.688588	3.20343e-16	-0.0421549	-0.636923	-0.553633		AT1G22840	0.0586	0.9444	0.2154	0.34114	0.00722	0.00111	0.932	0.001	0.001
cytosol	Type III_Carbohydrate metabolism	AT1G23190	PGM3; Probable phosphoglucomutase, cytoplasmic 1	-1.60171e-16	0.269009	-0.128682	0.0144161	0	0.173273	-0.0473825	-0.0062669	-3.20343e-16	-0.126182	0.151588	-0.153139		AT1G23190	0.02	0.477	0.998	0.0931	0.8965	0.9997	0.653	0.454	0.525
extracellular	Type XIV_Not assigned	AT1G23205	AT1G23205; Uncharacterized protein	0	-0.179061	0.193293	0.110862	0	-0.0522951	-0.0276324	-0.122083	0	0.397511	0.383029	0.434301		AT1G23205	0.215	0.126	0.495	0.928	0.989	0.691	0.0191	0.0339	0.0244
peroxisome	Type I_Photosynthesis	AT1G23310	GGAT1; Glutamate--glyoxylate aminotransferase 1	3.20343e-16	0.237747	0.0225311	0.342987	0	0.124683	0.246873	0.311769	0	-0.0196045	0.223004	0.142787		AT1G23310	0.04679	0.99172	0.00283	0.32462	0.01419	0.00181	0.9914	0.0263	0.2154
cytosol	Type X_Protein biosynthesis	AT1G23410	RPS27AA; Ubiquitin-40S ribosomal protein S27a-1	0	-0.169964	-0.0900325	-0.0844902	0	0.0243309	-0.113212	-0.0977405	0	0.0558862	-0.100607	-0.0584111		AT1G23410	0.0324	0.3309	0.3775	0.988	0.537	0.637	0.547	0.164	0.544
plastid	Type XIV_Not mapped	AT1G23740	AOR; Quinone oxidoreductase-like protein At1g23740, chloroplastic	3.20343e-16	0.102569	-0.155648	0.313052	0	-0.062862	-0.386772	0.125565	0	-0.060125	0.12978	-0.0449796		AT1G23740	0.7628	0.5567	0.0406	0.9135	0.0312	0.5512	0.955	0.626	0.98
golgi	Type XIV_Not assigned	AT1G24020	MLP423; MLP-like protein 423	0	0.0782003	-0.071317	-0.12164	0	0.0418772	-0.150367	-0.298941	0	-0.0805752	-0.190236	-0.259648		AT1G24020	0.829	0.879	0.628	0.9541	0.3876	0.0415	0.6819	0.1175	0.0284
mitochondrion	Type II_Cellular respiration	AT1G24180	IAR4; Pyruvate dehydrogenase E1 component subunit alpha-2, mitochondrial	0	0.254885	-0.220103	-0.0887253	0	0.428228	-0.192308	-0.411991	3.20343e-16	0.0806685	0.0974649	-0.053032		AT1G24180	0.0127	0.0765	0.6447	0.0752	0.762	0.2813	0.98	0.961	0.995
cytosol	Type XI_Cytoskeleton	AT1G24510	CCT5; T-complex protein 1 subunit epsilon	-1.60171e-16	0.290214	-0.172291	0.303786	0	0.357082	0.285131	0.378659	0	0.641771	0.712953	0.785888		AT1G24510	0.177	0.666	0.149	0.01108	0.05242	0.00672	0.231	0.152	0.113
cytosol	Type X_Protein biosynthesis	AT1G26630	ELF5A-2; Eukaryotic translation initiation factor 5A-2	-1.60171e-16	-0.155063	0.338476	0.423694	0	0.17261	0.0324564	0.513552	-1.60171e-16	0.14624	-0.0857676	0.117864		AT1G26630	0.7917	0.1529	0.0508	0.431	0.991	0.001	0.559	0.879	0.709
nucleus	Type XIV_Not assigned	AT1G27090	AT1G27090; Uncharacterized protein	3.20343e-16	0.0417958	0.133646	0.351238	0	0.161003	0.00524437	-0.430753	0	0.108768	0.19447	-0.0377416		AT1G27090	0.9851	0.7169	0.0437	0.764	1	0.266	0.892	0.631	0.996
nucleus	Type XIV_Not assigned	AT1G27970	NTF2B; Nuclear transport factor 2	-1.60171e-16	0.234068	-0.187643	0.284024	0	0.141607	0.268602	0.151086	0	-0.165387	0.0639079	0.0279273		AT1G27970	0.0495	0.2174	0.0136	0.774	0.344	0.785	0.642	0.954	0.996
extracellular	Type XIV_Not assigned	AT1G28290	AGP31; Non-classical arabinogalactan protein 31	0	0.259762	-0.0526658	0.15073	3.20343e-16	0.486402	0.093071	-0.386683	0	-0.0108012	-0.401542	-0.970131		AT1G28290	0.661	0.996	0.91	0.0156	0.919	0.201	0.99989	0.2274	0.00926
extracellular	Type XIV_Not assigned	AT1G29660	AT1G29660; GDSL esterase/lipase At1g29660	0	0.491689	-0.160375	0.331133	-1.60171e-16	-0.361992	0.02633	0.126287	0	0.0737035	0.185614	0.536401		AT1G29660	0.001	0.4165	0.0102	0.001	0.969	0.211	0.7231	0.0871	0.001
extracellular	Type XIV_Not assigned	AT1G29670	AT1G29670; GDSL esterase/lipase At1g29670	0	0.434315	-0.340128	0.24506	0	-0.389833	0.135716	0.0518339	0	-0.136316	0.00457588	0.178161		AT1G29670	0.031	0.259	0.35	0.001	0.116	0.775	0.946	1	0.859
cytosol	Type X_Protein biosynthesis	AT1G29880	AT1G29880; Glycine--tRNA ligase 1, mitochondrial	0	0.200354	0.0369227	0.31457	0	0.159728	-0.0168572	0.132536	0	-0.133503	0.182428	0.171211		AT1G29880	0.0107	0.8952	0.001	0.355	0.998	0.505	0.84	0.613	0.658
cytosol	Type X_Protein biosynthesis	AT1G30230	AT1G30230; Elongation factor 1-delta 1	0	-0.0985291	-0.0525849	0.108179	0	0.515271	-0.129738	0.0365666	3.20343e-16	0.119051	0.119201	-0.216084		AT1G30230	0.635	0.907	0.517	0.001	0.367	0.95	0.3987	0.3977	0.0953
plastid	Type I_Photosynthesis	AT1G30380	PSAK; Photosystem I reaction center subunit psaK, chloroplastic	0	0.410794	-0.0412625	-0.0897373	0	-0.137847	0.143477	-0.275964	0	-0.155922	0.0554432	-0.377075		AT1G30380	0.000306	0.954305	0.710117	0.527	0.422	0.116	0.3641	0.9038	0.0163
cytosol	Type XIV_Not assigned	AT1G30580	YchF1; Obg-like ATPase 1	0	-0.0369712	0.0736755	0.0871738	3.20343e-16	0.268294	0.272616	0.210582	3.20343e-16	0.0828451	0.123694	-0.0140265		AT1G30580	0.919	0.592	0.463	0.00606	0.00507	0.03567	0.3232	0.0819	0.9892
plastid	Type I_Photosynthesis	AT1G32060	PRK; Phosphoribulokinase, chloroplastic	0	0.32257	-0.0113896	0.29095	0	0.127316	0.330074	0.393236	-1.60171e-16	-0.108675	0.35589	0.571038		AT1G32060	0.001	0.997	0.001	0.134	0.001	0.001	0.339	0.001	0.001
plastid	Type V_Lipid metabolism	AT1G32200	ATS1; Glycerol-3-phosphate acyltransferase, chloroplastic	0	0.148771	0.21531	0.545979	-1.60171e-16	-0.0443931	0.374879	-0.193273	0	0.636187	0.915897	0.406332		AT1G32200	0.65301	0.36745	0.00198	0.997	0.371	0.864	0.3199	0.0568	0.6941
plastid	Type X_Protein biosynthesis	AT1G32990	RPL11; 50S ribosomal protein L11, chloroplastic	0	0.286736	0.184112	0.517864	0	-0.113439	0.162527	0.0808109	0	-0.0765571	0.166797	0.16201		AT1G32990	0.0695	0.3446	0.001	0.55	0.213	0.755	0.978	0.77	0.785
cytosol	Type X_Protein biosynthesis	AT1G33120	RPL9B; 60S ribosomal protein L9-1	-1.60171e-16	-0.0916428	0.266091	0.400825	-1.60171e-16	0.0327536	-0.00906806	-0.147528	0	-0.111208	-0.252259	-0.297519		AT1G33120	0.8119	0.0692	0.0034	0.964	0.999	0.282	0.6445	0.1133	0.0577
extracellular	Type XIV_Not assigned	AT1G33590	AT1G33590; Uncharacterized protein	0	0.0545841	-0.235919	0.145037	0	-0.238982	-0.0825196	-0.0373483	0	-0.116126	-0.126876	0.350675		AT1G33590	0.7422	0.0104	0.0825	0.0253	0.6038	0.932	0.181	0.135	0.001
plastid	Type I_Photosynthesis	AT1G34000	OHP2; One-helix protein 2	0	0.20046	-0.166878	0.488442	0	-0.629786	-0.35014	-0.600646	0	-0.508763	-0.356031	-0.11509		AT1G34000	0.46457	0.65476	0.00529	0.497	0.821	0.599	0.19	0.372	0.931
plastid	Type X_Protein biosynthesis	AT1G35680	RPL21; 50S ribosomal protein L21, chloroplastic	0	0.265741	0.52698	0.295823	0	0.0830419	0.421784	0.200594	0	-0.0558955	0.244002	0.0683567		AT1G35680	0.2114	0.0025	0.1431	0.88763	0.00892	0.34693	0.994	0.687	0.988
peroxisome	Type XIV_Not assigned	AT1G35720	ANN1; Annexin D1	0	-0.02397	-0.348514	-0.432619	0	0.550127	0.0766472	-0.334492	0	0.165189	-0.000243695	-0.362974		AT1G35720	0.9888	0.01022	0.00219	0.001	0.7942	0.0259	0.4463	1	0.0713
cytosol	Type XII_Nutrient uptake	AT1G37130	NIA2; Nitrate reductase [NADH] 2	0	-0.131404	0.459768	0.0712185	0	0.00802051	0.481358	-0.0422595	0	-0.0350986	0.251017	0.0925287		AT1G37130	0.69291	0.00225	0.91213	1	0.022	0.993	0.986	0.105	0.793
cytosol	Type X_Protein biosynthesis	AT1G41880	RPL35AB; 60S ribosomal protein L35a-2	0	-0.173423	0.335928	-0.359509	0	0.275708	0.443841	-0.132827	0	-0.312607	-0.731899	-1.60536		AT1G41880	0.866	0.271	0.438	0.682	0.396	0.966	0.665	0.166	0.024
extracellular	Type XIV_Not assigned	AT1G42480	AT1G42480; Uncharacterized protein	0	-0.302157	-0.262968	-0.618046	0	-0.1015	0.61571	1.10335	-1.60171e-16	0.0881529	-0.209338	-0.126472		AT1G42480	0.0174	0.0381	0.001	0.99257	0.23743	0.00401	0.966	0.789	0.934
plastid	Type I_Photosynthesis	AT1G42970	GAPB; Glyceraldehyde-3-phosphate dehydrogenase GAPB, chloroplastic	0	0.378416	0.11293	0.449618	0	0.125588	0.204961	0.354723	0	-0.0244696	0.0478079	0.227222		AT1G42970	0.001	0.196	0.001	0.10545	0.00485	0.001	0.868	0.471	0.001
plastid	Type VII_Redox homeostasis	AT1G43560	Aty2; Thioredoxin Y2, chloroplastic	0	0.071767	0.206167	0.236115	-1.60171e-16	-0.543615	0.476567	0.796413	3.20343e-16	0.246445	0.432678	0.719255		AT1G43560	0.8599	0.1649	0.0938	0.03197	0.00705	0.001	0.13023	0.00203	0.001
cytosol	Type III_Carbohydrate metabolism	AT1G43670	CYFBP; Fructose-1,6-bisphosphatase, cytosolic	0	0.19699	0.00503083	0.461016	0	0.0310323	0.226491	0.51662	3.20343e-16	0.111079	0.381248	0.537161		AT1G43670	0.0364	0.9998	0.001	0.977	0.053	0.001	0.214	0.001	0.001
cytosol	Type VII_Redox homeostasis	AT1G45145	TRX5; Thioredoxin H5	0	-0.527973	-1.13979	-1.55342	0	-0.00437337	-0.0336849	0.427623	0	0.236419	-0.670652	0.218534		AT1G45145	0.001	0.001	0.001	0.99998	0.99188	0.00843	0.665	0.173	0.717
extracellular	Type XIV_Not mapped	AT1G47128	RD21A; Cysteine proteinase RD21a	0	-0.0582942	-0.202784	0.127416	0	-0.208534	-0.385647	-0.00145543	0	0.100172	-0.181271	0.234222		AT1G47128	0.963	0.46	0.705	0.06134	0.00114	1	0.4638	0.1258	0.0155
mitochondrion	Type II_Cellular respiration	AT1G47260	GAMMACA2; Gamma carbonic anhydrase 2, mitochondrial	-1.60171e-16	0.287598	-0.0982344	0.09154	0	0.470107	0.327179	0.0170527	0	-0.236012	0.0959273	-0.378906		AT1G47260	0.0358	0.7614	0.7639	0.129	0.406	1	0.3509	0.8451	0.0923
mitochondrion	Type I_Photosynthesis	AT1G48030	LPD1; Dihydrolipoyl dehydrogenase 1, mitochondrial	-1.60171e-16	0.0643788	0.0729046	-0.0765728	0	0.306182	0.0580968	-0.613866	0	-0.050259	-0.249762	-0.643419		AT1G48030	0.682	0.598	0.6	0.00116	0.80591	0.001	0.8876	0.0352	0.001
plastid	Type X_Protein biosynthesis	AT1G48350	RPL18; 50S ribosomal protein L18, chloroplastic	0	-0.267507	0.531851	0.293648	0	0.0979347	0.0151875	-0.38257	0	-0.382331	-0.367972	-0.832347		AT1G48350	0.4913	0.0121	0.2735	0.8421	0.9992	0.0943	0.11762	0.13389	0.00327
cytosol	Type V_Lipid metabolism	AT1G48600	NMT2; Phosphomethylethanolamine N-methyltransferase	0	0.0385574	0.308678	0.157468	0	-0.242675	0.0318631	-0.0734781	3.20343e-16	-0.5294	0.190777	-0.0322357		AT1G48600	0.9758	0.0237	0.3822	0.398	0.994	0.946	0.41	0.869	0.999
cytosol	Type X_Protein biosynthesis	AT1G48630	RACK1B; Receptor for activated C kinase 1B	-1.60171e-16	-0.0956795	0.0185395	0.356278	0	0.0519098	0.270989	0.687949	0	-0.0989563	0.357119	0.683275		AT1G48630	0.8182	0.9978	0.0149	0.99079	0.44812	0.00423	0.995	0.78	0.268
plastid	Type IV_Amino acid metabolism	AT1G48850	EMB1144; Chorismate synthase, chloroplastic	0	0.460445	0.206167	0.431505	-1.60171e-16	0.229389	-0.0763005	0.321162	0	-0.00650178	0.38018	0.282331		AT1G48850	0.001	0.0518	0.001	0.2015	0.9185	0.0432	1	0.337	0.516
nucleus	Type IX_RNA biosynthesis	AT1G48920	NUCL1; Nucleolin 1	0	-0.13346	0.14241	0.570775	0	0.521042	0.48856	0.727347	0	0.150409	0.171812	0.013476		AT1G48920	0.77864	0.75382	0.00104	0.3369	0.393	0.0829	0.769	0.737	1
cytosol	Type XI_Cytoskeleton	AT1G49240	ACT8; Actin-8	0	0.18602	0.0492927	0.185096	0	0.262933	0.315884	0.306034	-1.60171e-16	-0.0261054	0.125003	-0.0477586		AT1G49240	0.0016	0.61414	0.00165	0.01195	0.00236	0.0031	0.9383	0.0761	0.7399
extracellular	Type XIV_Not assigned	AT1G49750	AT1G49750; Uncharacterized protein	0	-0.0247133	-0.0860428	-0.311856	0	-0.0736916	-0.382569	-0.245214	0	0.403691	-0.099769	0.276132		AT1G49750	0.9887	0.7266	0.0242	0.8878	0.0342	0.194	0.00113	0.71212	0.03014
cytosol	Type X_Protein biosynthesis	AT1G49760	PAB8; Polyadenylate-binding protein 8	0	0.109519	0.520318	0.758044	0	0.383819	0.0110145	-0.00863195	0	0.370112	0.29576	-0.266976		AT1G49760	0.95458	0.08622	0.00469	0.308	1	1	0.109	0.209	0.53
mitochondrion	Type X_Protein biosynthesis	AT1G50200	ALATS; Alanine--tRNA ligase	0	0.247827	0.173947	0.368242	0	0.33792	0.102458	0.41222	0	0.446622	0.441687	0.66302		AT1G50200	0.127	0.376	0.012	0.236	0.933	0.109	0.2727	0.2819	0.0334
plastid	Type VII_Redox homeostasis	AT1G50320	ATHX; Thioredoxin X, chloroplastic	0	-0.345095	-0.16011	-0.0445874	0	-0.129627	0.48295	0.275386	0	-0.143109	0.499262	0.568622		AT1G50320	0.0767	0.5256	0.9766	0.976	0.36	0.785	0.81571	0.02865	0.00438
cytosol	Type VI_Coenzyme metabolism	AT1G50480	THFS; Formate--tetrahydrofolate ligase	-1.60171e-16	0.269934	-0.108262	0.0620285	0	0.391582	0.06048	-0.0964796	0	-0.118488	-0.351901	-0.255659		AT1G50480	0.001	0.307	0.672	0.00038	0.8595	0.65654	0.69	0.053	0.176
mitochondrion	Type II_Cellular respiration	AT1G51980	AT1G51980; Probable mitochondrial-processing peptidase subunit alpha-1	-1.60171e-16	0.201422	-0.202158	0.00822665	0	0.0704423	-0.0375867	0.160592	0	-0.0032963	0.450997	0.3479		AT1G51980	0.167	0.253	1	0.877	0.979	0.371	1	0.001	0.0122
plastid	Type I_Photosynthesis	AT1G52230	PSAH2; Photosystem I reaction center subunit VI-2, chloroplastic	0	0.461083	0.31501	0.0925754	-1.60171e-16	0.336589	-0.401644	-1.18948	0	-0.0900703	0.223957	-0.610461		AT1G52230	0.001	0.00116	0.53626	0.0734	0.1032	0.001	0.6379	0.0323	0.001
peroxisome	Type XIV_Not mapped	AT1G52400	BGLU18; Beta-D-glucopyranosyl abscisate beta-glucosidase	0	-0.430279	-0.535252	-0.387731	0	-0.141527	-0.0885185	-0.114087	0	0.0738112	0.085968	0.409476		AT1G52400	0.0505	0.0169	0.0785	0.45	0.754	0.604	0.90595	0.86115	0.00782
nucleus,cytosol	Type XIV_Not assigned	AT1G52410	TSA1; TSK-associating protein 1	0	-0.878145	-0.606598	-1.11904	0	0.419904	-0.020765	-0.456651	-1.60171e-16	-0.369435	-0.629779	-1.40228		AT1G52410	0.001	0.0077	0.001	0.0312	0.9988	0.0951	0.2037	0.0277	0.001
cytosol	Type XIV_Not assigned	AT1G52730	AT1G52730; Uncharacterized protein	0	0.113148	-0.0472916	0.230858	3.20343e-16	0.426374	-0.0415573	0.117441	3.20343e-16	0.362598	0.340737	0.163825		AT1G52730	0.4503	0.9112	0.0255	0.0163	0.9901	0.7922	0.375	0.344	0.846
mitochondrion	Type II_Cellular respiration	AT1G53240	mMDH1; Malate dehydrogenase 1, mitochondrial	0	0.345949	-0.0977365	0.235129	-1.60171e-16	0.446423	0.15775	-0.065268	0	0.109921	0.230476	0.0701839		AT1G53240	0.001	0.5537	0.0179	0.001	0.376	0.907	0.407	0.02	0.729
nucleus,cytosol	Type X_Protein degradation	AT1G53750	RPT1A; 26S protease regulatory subunit 7 homolog A	-1.60171e-16	0.00924124	-0.142178	-0.0833945	0	0.532313	0.249834	0.125482	0	-0.184085	-0.169401	-0.184539		AT1G53750	1	0.497	0.812	0.00229	0.25205	0.76224	0.727	0.769	0.726
vacuole	Type XIV_Not assigned	AT1G54010	GLL23; Inactive GDSL esterase/lipase-like protein 23	0	0.0365471	-0.367576	0.373049	0	0.285334	-0.307959	-0.0988928	0	-0.179849	-0.148049	0.0426314		AT1G54010	0.995	0.2516	0.0992	0.0323	0.0645	0.7441	0.498	0.63	0.98
plastid	Type I_Photosynthesis	AT1G54780	TLP18.3; UPF0603 protein At1g54780, chloroplastic	0	-0.164594	-0.0204782	0.0725807	0	-0.229639	0.249497	0.390152	0	0.064757	-0.103093	0.823031		AT1G54780	0.278	0.993	0.782	0.4316	0.2149	0.0233	0.9957	0.9859	0.0204
plastid	Type I_Photosynthesis	AT1G55480	ZKT; Uncharacterized protein	0	-0.126285	0.217723	0.484664	3.20343e-16	0.148261	0.127223	0.19551	0	0.0172445	-0.0322721	-0.2178		AT1G55480	0.76021	0.2974	0.00271	0.709	0.793	0.509	0.999	0.993	0.425
plastid	Type I_Photosynthesis	AT1G55490	CPN60B1; Chaperonin 60 subunit beta 1, chloroplastic	-1.60171e-16	-0.147143	0.355635	0.227799	0	-0.00577786	0.0399416	0.329753	0	-0.187566	-0.0749288	-0.205499		AT1G55490	0.2338	0.001	0.0176	0.999648	0.90378	0.000179	0.028	0.5208	0.0165
plastid	Type I_Photosynthesis	AT1G55670	PSAG; Photosystem I reaction center subunit V, chloroplastic	0	0.0640581	-0.208482	-0.372515	0	-0.488305	0.606293	0.551745	0	-0.520014	-0.49933	-0.442068		AT1G55670	0.976	0.651	0.297	0.3824	0.0493	0.0858	0.0546	0.0641	0.1024
cytosol	Type X_Protein biosynthesis	AT1G56070	LOS1; Uncharacterized protein	0	0.110401	0.0828564	0.208759	0	0.316331	0.106474	0.252283	-1.60171e-16	0.092484	0.321863	0.250713		AT1G56070	0.2742	0.4986	0.0128	0.001	0.25815	0.00145	0.40116	0.001	0.00242
plastid	Type I_Photosynthesis	AT1G56190	AT1G56190; Phosphoglycerate kinase	0	0.150142	-0.0170577	0.0193617	3.20343e-16	0.28606	-0.00230744	0.033779	0	0.0652693	0.285987	0.114243		AT1G56190	0.262	0.996	0.994	0.00597	0.99999	0.96393	0.77429	0.00368	0.3842
endoplasmic reticulum	Type X_Protein modification	AT1G56340	CRT1; Calreticulin-1	0	-0.685643	-0.149333	-0.81178	0	-0.113563	-0.215737	-0.198109	0	0.173356	-0.313881	-0.292494		AT1G56340	0.000543	0.51441	0.001	0.579	0.148	0.193	0.1437	0.0172	0.0251
cytosol	Type X_Protein biosynthesis	AT1G57660	RPL21E; 60S ribosomal protein L21-2	0	-0.222524	0.146843	-0.140385	-3.20343e-16	0.112157	0.413255	0.0552903	0	-0.837044	-0.575018	-0.42686		AT1G57660	0.409	0.623	0.714	0.931	0.134	0.99	0.001	0.00107	0.01404
cytosol	Type X_Protein biosynthesis	AT1G57720	AT1G57720; Probable elongation factor 1-gamma 2	0	0.106671	0.183971	0.246832	0	0.274653	-0.0761976	0.225934	-1.60171e-16	0.0474187	0.184821	0.156554		AT1G57720	0.27241	0.02439	0.00214	0.00337	0.68311	0.0169	0.8231	0.0243	0.0647
plastid	Type VI_Coenzyme metabolism	AT1G58290	HEMA1; Glutamyl-tRNA reductase 1, chloroplastic	0	0.117864	0.286271	0.127973	0	0.274433	0.119891	0.112393	0	-0.0498568	0.350397	-0.409646		AT1G58290	0.5312	0.0199	0.466	0.00873	0.39166	0.44331	0.966	0.0256	0.0955
cytosol	Type X_Protein biosynthesis	AT1G58684	RPS2B; 40S ribosomal protein S2-2	0	0.0449039	0.180874	0.165696	0	0.19357	0.522477	0.283834	0	-0.418562	-0.415022	-0.774238		AT1G58684	0.988	0.575	0.64	0.2945	0.001	0.0688	0.0118	0.0125	0.001
mitochondrion	Type II_Cellular respiration	AT1G59900	E1 ALPHA; Pyruvate dehydrogenase E1 component subunit alpha-1, mitochondrial	0	0.180713	-0.262982	-0.101714	0	0.225365	0.162882	0.0193933	0	0.237594	0.346663	0.167041		AT1G59900	0.02554	0.00536	0.35131	0.0298	0.1499	0.992	0.00836	0.001	0.08031
cytosol	Type XIV_Not mapped	AT1G60710	ATB2; Probable aldo-keto reductase 4	3.20343e-16	0.236523	0.0194737	0.314164	-1.60171e-16	0.285841	0.0161033	-0.0182824	0	0.0240078	0.168546	-0.0728331		AT1G60710	0.04942	0.99472	0.00644	0.00579	0.99575	0.99404	0.982	0.103	0.723
nucleus	Type XI_Cytoskeleton	AT1G62390	Phox2; Uncharacterized protein	0	-0.174202	0.0887501	0.287378	0	0.288737	0.227691	0.588236	0	0.317205	0.32503	0.351189		AT1G62390	0.2424	0.6987	0.0103	0.129	0.317	0.001	0.1429	0.1292	0.0907
plastid	Type X_Protein biosynthesis	AT1G62750	CPEFG; Elongation factor G, chloroplastic	0	0.148014	0.116759	0.152465	0	0.146307	0.275076	0.284348	0	0.0287837	0.402246	0.100044		AT1G62750	0.0136	0.0599	0.0114	0.0405	0.001	0.001	0.938	0.001	0.26
plastid	Type XIV_Not assigned	AT1G62780	AT1G62780; Uncharacterized protein	0	-0.0697167	0.555456	0.215358	3.20343e-16	-0.400573	0.25598	0.127205	0	-0.0414603	-0.224918	-0.339605		AT1G62780	0.9758	0.0103	0.5513	0.364	0.534	0.905	0.991	0.499	0.254
cytosol	Type VII_Redox homeostasis	AT1G63460	GPX8; Probable glutathione peroxidase 8	-1.60171e-16	-0.322101	-0.493501	-0.745255	0	0.218232	-0.0102478	-0.223229	0	0.100605	0.461528	0.518906		AT1G63460	0.0679	0.0068	0.001	0.402	1	0.501	0.9585	0.1305	0.0601
plastid	Type VII_Redox homeostasis	AT1G63940	MDAR6; Monodehydroascorbate reductase 6	0	0.119167	0.111927	-0.0616703	3.20343e-16	0.143816	0.000853007	-0.0993718	3.20343e-16	0.0802929	0.366657	0.132082		AT1G63940	0.134	0.168	0.639	0.15	1	0.467	0.75544	0.00138	0.40235
plastid	Type X_Protein biosynthesis	AT1G64510	AT1G64510; 30S ribosomal protein S6 alpha, chloroplastic	0	0.24435	-0.0473543	0.391043	0	0.278446	0.423403	0.500777	0	0.244391	-0.407863	0.390717		AT1G64510	0.85	0.999	0.597	0.3413	0.0598	0.02	0.806	0.548	0.417
plastid	Type I_Photosynthesis	AT1G65260	VIPP1; Membrane-associated protein VIPP1, chloroplastic	-1.60171e-16	-0.242102	0.203668	0.0308949	0	-0.147065	-0.238381	-0.704567	0	0.051006	-0.208891	-0.494741		AT1G65260	0.503	0.517	0.997	0.69764	0.37235	0.00481	0.93538	0.21752	0.00345
cytosol	Type XIV_Not mapped	AT1G65930	CICDH; Cytosolic isocitrate dehydrogenase [NADP]	0	0.250047	0.0233106	0.357052	0	0.180233	0.413137	0.404633	0	-0.03114	0.276281	0.243871		AT1G65930	0.00886	0.98355	0.001	0.0412	0.001	0.001	0.96101	0.00277	0.00838
cytosol	Type IV_Amino acid metabolism	AT1G65960	GAD2; Glutamate decarboxylase 2	0	0.355237	0.0386769	0.066619	0	0.284107	0.154572	0.0901033	0	0.00467536	0.232227	0.00364879		AT1G65960	0.000208	0.930644	0.738844	0.0524	0.436	0.7989	1	0.118	1
cytosol	Type VII_Redox homeostasis	AT1G65980	PRXIIB; Peroxiredoxin-2B	0	-0.490216	-0.263715	-0.674286	0	0.212785	0.226456	-0.239689	0	0.189165	-0.156235	-0.468295		AT1G65980	0.001	0.0284	0.001	0.139	0.108	0.16	0.107	0.291	0.001
cytosol	Type XII_Nutrient uptake	AT1G66200	ATGSR2; Glutamine synthetase	-1.60171e-16	0.216067	-0.0651914	0.18992	-1.60171e-16	-0.0857107	-0.279644	-0.0813012	0	-0.0285663	0.122898	0.237297		AT1G66200	0.009	0.6929	0.0234	0.56782	0.00851	0.60431	0.95393	0.17703	0.00328
plasma membrane	Type XII_Nutrient uptake	AT1G66240	ATX1; Copper transport protein ATX1	-1.60171e-16	-0.286097	0.099186	-0.0541668	0	0.157618	0.423347	0.504895	0	-0.0612615	-0.192661	-0.181245		AT1G66240	0.171	0.795	0.966	0.61131	0.01697	0.00351	0.905	0.375	0.294
cytosol	Type X_Protein biosynthesis	AT1G66580	RPL10C; 60S ribosomal protein L10-3	0	-0.36801	0.0255312	-0.614364	0	-0.00406827	0.264263	0.13239	3.20343e-16	-0.291071	-0.379563	-0.298987		AT1G66580	0.08114	0.9956	0.00572	1	0.403	0.852	0.487	0.306	0.431
plastid	Type X_Protein degradation	AT1G66670	CLPP3; ATP-dependent Clp protease proteolytic subunit 3, chloroplastic	0	-0.028549	-0.216973	-0.43721	0	0.15678	-0.0451276	-0.331915	0	0.233075	0.408668	0.586613		AT1G66670	0.998	0.642	0.16	0.808	0.995	0.448	0.5396	0.1319	0.0238
plasma membrane	Type XIV_Not assigned	AT1G66970	SVL2; Glycerophosphodiester phosphodiesterase GDPDL1	0	-0.0647484	-0.193497	0.0946763	0	0.0325959	0.0289091	0.474248	-1.60171e-16	0.265483	0.177648	0.508864		AT1G66970	0.965	0.585	0.89	0.988	0.992	0.001	0.0235	0.1771	0.001
plastid	Type I_Photosynthesis	AT1G67090	RBCS-1A; Ribulose bisphosphate carboxylase small chain 1A, chloroplastic	0	0.386642	0.0562419	0.242408	-1.60171e-16	-0.00435223	0.275761	0.383322	3.20343e-16	-0.053088	0.23025	0.196746		AT1G67090	0.001	0.80689	0.00847	0.9999	0.0131	0.001	0.8861	0.0285	0.0705
plastid	Type II_Cellular respiration	AT1G67280	AT1G67280; Probable lactoylglutathione lyase, chloroplast	0	0.248576	0.0461604	0.0645558	0	-0.0368428	-0.0436142	0.0485259	0	0.0914393	0.214087	0.220381		AT1G67280	0.00156	0.81945	0.63281	0.952	0.925	0.893	0.5884	0.0436	0.0365
nucleus,cytosol	Type X_Protein biosynthesis	AT1G67430	RPL17B; 60S ribosomal protein L17-2	0	-0.291702	0.186946	-0.0398641	0	-0.0624612	0.229337	-0.105451	0	-0.647961	-1.08503	-1.15433		AT1G67430	0.266	0.477	0.99	0.977	0.426	0.907	0.000291	0.001	0.001
peroxisome	Type I_Photosynthesis	AT1G68010	HPR; Glycerate dehydrogenase HPR, peroxisomal	0	0.199407	0.133371	0.516138	0	0.102535	0.227707	0.355922	0	-0.0560795	0.257565	0.171729		AT1G68010	0.0152	0.1366	0.001	0.62708	0.07485	0.00301	0.863	0.011	0.12
extracellular	Type XI_Cell wall	AT1G68560	XYL1; Alpha-xylosidase 1	3.20343e-16	0.028451	-0.134586	0.234093	-1.60171e-16	0.126321	0.41445	0.640418	3.20343e-16	-0.111032	0.285202	0.283754		AT1G68560	0.94246	0.13945	0.00206	0.64509	0.00544	0.001	0.7741	0.0783	0.0807
plastid	Type X_Protein biosynthesis	AT1G68590	AT1G68590; 30S ribosomal protein 3-1, chloroplastic	-1.60171e-16	0.375135	0.222224	0.501647	0	0.28375	-0.171919	-0.359409	0	0.11224	0.365571	0.168831		AT1G68590	0.00202	0.09405	0.001	0.0334	0.3754	0.0304	0.405	0.001	0.122
plastid	Type VI_Coenzyme metabolism	AT1G69740	HEMB1; Delta-aminolevulinic acid dehydratase 1, chloroplastic	0	0.171426	-0.00521722	0.146171	0	0.133216	0.161223	0.0320867	0	0.230871	0.460812	0.322124		AT1G69740	0.205	1	0.321	0.507	0.354	0.985	0.08127	0.001	0.00954
plastid	Type III_Carbohydrate metabolism	AT1G69830	AMY3; Alpha-amylase 3, chloroplastic	0	0.26443	0.0645642	-0.0953049	-1.60171e-16	-0.193665	0.00869398	0.0769836	0	0.406549	0.12981	0.266605		AT1G69830	0.001	0.455	0.211	0.181	0.999	0.755	0.175	0.905	0.515
cytosol	Type VI_Polyamine metabolism	AT1G70310	SPDSYN2; Spermidine synthase 2	-1.60171e-16	0.370533	-0.0444981	0.343031	0	0.305337	0.31347	0.298761	0	0.338255	0.685479	0.851747		AT1G70310	0.00566	0.96722	0.01103	0.301	0.28	0.319	0.34338	0.00784	0.001
plasma membrane	Type XIV_Not assigned	AT1G70410	BCA4; Beta carbonic anhydrase 4	0	0.21775	0.150562	0.128481	0	0.169075	0.141809	-0.0364135	0	-0.257565	-0.513204	-0.0688145		AT1G70410	0.398	0.682	0.774	0.303	0.444	0.979	0.292	0.0253	0.9403
plastid	Type XIV_Not assigned	AT1G70570	AT1G70570; Anthranilate phosphoribosyltransferase	0	0.313471	0.00141605	-0.00651375	0	0.364426	-0.305073	-0.16073	0	-0.056003	-0.504481	-0.467743		AT1G70570	0.0147	1	0.9999	0.119	0.387	0.783	0.984	0.098	0.127
cytosol	Type III_Carbohydrate metabolism	AT1G70730	PGM2; Probable phosphoglucomutase, cytoplasmic 2	3.20343e-16	0.199246	-0.0602459	0.132424	3.20343e-16	0.0777744	0.190815	0.199651	0	0.0351003	0.266204	0.179764		AT1G70730	0.00928	0.68858	0.1073	0.5797	0.0318	0.0237	0.8807	0.001	0.0116
plastid	Type III_Carbohydrate metabolism	AT1G70820	AT1G70820; Uncharacterized protein	0	0.252663	-0.100936	0.422179	-1.60171e-16	0.0669174	0.106961	0.452198	3.20343e-16	-0.139972	0.13448	0.469625		AT1G70820	0.09365	0.77317	0.00218	0.781	0.468	0.001	0.7787	0.7509	0.0108
peroxisome	Type XIV_Not assigned	AT1G70890	MLP43; MLP-like protein 43	0	-0.176241	-0.0340697	0.485728	0	0.111823	-0.0498807	0.202924	-1.60171e-16	-0.376865	-0.19904	-0.163989		AT1G70890	0.329	0.981	0.001	0.765	0.974	0.331	0.125	0.526	0.684
extracellular	Type XIV_Not assigned	AT1G71695	PER12; Peroxidase 12	0	0.177506	-0.266929	0.535154	0	-0.555663	0.141963	0.299431	3.20343e-16	-0.100319	0.0543584	0.663568		AT1G71695	0.47905	0.28583	0.00105	0.00296	0.48005	0.0318	0.853	0.966	0.001
plasma membrane	Type XIV_Not assigned	AT1G72150	PATL1; Patellin-1	0	0.317418	0.455387	1.19246	0	-0.0286425	0.212949	0.316673	3.20343e-16	-0.29775	0.174469	-0.0633259		AT1G72150	0.06669	0.00467	0.001	0.94866	0.00621	0.001	0.001	0.001	0.202
cytosol	Type X_Protein biosynthesis	AT1G72370	RPSAA; 40S ribosomal protein SA	0	0.0426879	0.043782	0.394625	0	0.338235	0.0280228	0.136255	3.20343e-16	0.162269	0.302066	0.196871		AT1G72370	0.95	0.946	0.001	0.001	0.9458	0.0941	0.12333	0.00185	0.04876
cytosol	Type V_Lipid metabolism	AT1G73600	AT1G73600; Phosphoethanolamine N-methyltransferase 3	0	0.0651095	0.430134	-0.150966	-1.60171e-16	-0.256206	0.336298	0.224468	0	0.460488	1.10185	1.04451		AT1G73600	0.9619	0.0228	0.7436	0.3227	0.0607	0.2975	0.50719	0.00516	0.00944
vacuole	Type XIV_Not mapped	AT1G74020	SSL12; Protein STRICTOSIDINE SYNTHASE-LIKE 12	0	-0.246161	-0.489747	-0.545436	0	-0.634046	-0.78721	-0.366501	3.20343e-16	0.061473	-0.257004	0.436676		AT1G74020	0.22971	0.01285	0.00658	0.0095	0.00236	0.12225	0.8464	0.0965	0.001
plastid	Type X_Protein modification	AT1G74070	CYP26-2; Peptidyl-prolyl cis-trans isomerase CYP26-2, chloroplastic	3.20343e-16	0.0675815	-0.0069657	0.207132	0	-0.202437	-0.184264	-0.223836	0	0.0150772	-0.277646	-0.191488		AT1G74070	0.7149	0.9995	0.0277	0.0545	0.0827	0.0327	0.99432	0.00932	0.07235
plastid	Type VI_Coenzyme metabolism	AT1G74470	CHLP; Geranylgeranyl diphosphate reductase, chloroplastic	0	0.238945	0.392813	0.458873	-1.60171e-16	-0.0535206	-0.0535881	-0.101789	0	-0.0617795	0.0448355	-0.173047		AT1G74470	0.001	0.001	0.001	0.838	0.837	0.459	0.797	0.897	0.139
plastid	Type X_Protein biosynthesis	AT1G74970	RPS9; 30S ribosomal protein S9, chloroplastic	3.20343e-16	-0.0576563	0.413101	0.400577	0	-0.258075	-0.129676	0.336045	0	-0.272202	0.156222	1.23379		AT1G74970	0.9651	0.0132	0.0163	0.3384	0.7779	0.0698	0.626	0.841	0.001
extracellular	Type XIV_Not assigned	AT1G75040	PR5; Pathogenesis-related protein 5	0	-1.72704	-1.48906	-3.85563	0	-0.673266	-2.24767	-1.72406	0	0.0364081	-2.45003	-1.46385		AT1G75040	0.001	0.001	0.001	0.00281	0.001	0.001	0.963	0.001	0.001
cytosol	Type VII_Redox homeostasis	AT1G75270	DHAR2; Glutathione S-transferase DHAR2	-1.60171e-16	-0.322732	-0.0656126	-0.663267	0	0.374854	0.0725961	-0.807764	0	0.098042	-0.200395	-0.201764		AT1G75270	0.0513	0.8979	0.001	0.02406	0.92315	0.00122	0.954	0.787	0.784
golgi,vacuole	Type XII_Solute transport	AT1G76030	VHA-B1; V-type proton ATPase subunit B1	0	0.156665	-0.0278092	-0.0445641	0	0.321433	0.152236	0.0876981	0	-0.134899	0.00969141	-0.145332		AT1G76030	0.0382	0.9446	0.8212	0.00714	0.31411	0.72373	0.148	0.998	0.113
plastid	Type XIV_Not assigned	AT1G76080	CDSP32; Thioredoxin-like protein CDSP32, chloroplastic	0	-0.236899	0.224351	0.473646	0	0.141535	0.102205	1.08093	0	0.324168	0.185098	0.302657		AT1G76080	0.25588	0.18743	0.00111	0.185	0.427	0.001	0.001	0.05966	0.00127
extracellular	Type XIV_Not mapped	AT1G76160	sks5; Uncharacterized protein	0	0.252145	-0.0497127	0.242621	0	-0.0505873	-0.0433408	-0.171406	3.20343e-16	0.0363625	0.133883	0.178836		AT1G76160	0.00153	0.80824	0.00236	0.886	0.922	0.169	0.994	0.789	0.611
endoplasmic reticulum	Type XIV_Not mapped	AT1G77510	PDIL1-2; Protein disulfide isomerase-like 1-2	0	-0.862241	-0.824155	-1.56366	0	0.122265	-0.371725	-0.0741865	0	0.326154	-0.264192	0.0966679		AT1G77510	0.001	0.001	0.001	0.44211	0.00893	0.80503	0.001	0.0105	0.4107
cytosol	Type XIV_Not assigned	AT1G78300	GRF2; 14-3-3-like protein GF14 omega	0	0.149951	-0.208675	0.0795768	0	0.253127	0.201934	0.50598	-1.60171e-16	-0.0375755	0.145578	0.395541		AT1G78300	0.439	0.283	0.84	0.132	0.282	0.001	0.9921	0.6869	0.0336
peroxisome	Type VI_Secondary metabolism	AT1G78370	GSTU20; Glutathione S-transferase U20	3.20343e-16	0.206671	-0.0562204	0.0501258	3.20343e-16	0.291699	0.185487	0.0722182	0	0.216597	0.29468	0.0107232		AT1G78370	0.2	0.943	0.954	0.00432	0.08756	0.73562	0.1197	0.0217	0.9993
cytosol	Type X_Protein modification	AT1G78380	GSTU19; Glutathione S-transferase U19	0	-0.0509239	-0.271575	-0.221952	3.20343e-16	-0.0934492	0.106612	0.313271	-1.60171e-16	0.010621	0.201041	0.512662		AT1G78380	0.6973	0.001	0.00394	0.483	0.329	0.001	0.9987	0.0578	0.001
plastid	Type X_Protein biosynthesis	AT1G78630	RPL13; 50S ribosomal protein L13, chloroplastic	-1.60171e-16	0.0672105	0.366095	0.254112	0	0.189274	0.237117	-0.068226	0	-0.651832	-0.275986	-0.65432		AT1G78630	0.90225	0.00875	0.09325	0.414	0.236	0.945	0.00264	0.1798	0.00373
extracellular	Type XIV_Not assigned	AT1G78830	AT1G78830; Uncharacterized protein	0	0.0297804	-0.0442779	0.300597	0	0.136182	0.141277	0.208426	0	0.0095897	-0.118969	-0.0109481		AT1G78830	0.987	0.95	0.012	0.82	0.845	0.56	1	0.685	0.999
extracellular	Type XIV_Not assigned	AT1G78850	AT1G78850; Uncharacterized protein	0	0.14733	-0.222994	0.267152	0	0.223834	-0.153246	0.0626586	0	0.114707	0.0363859	0.25799		AT1G78850	0.2768	0.1082	0.0169	0.0153	0.1853	0.7538	0.33804	0.93967	0.00618
mitochondrion	Type II_Cellular respiration	AT1G79010	AT1G79010; NADH dehydrogenase [ubiquinone] iron-sulfur protein 8-A, mitochondrial	0	0.204367	0.0703958	0.4914	0	-1.0413	-0.710614	-0.398501	0	0.374653	0.136512	0.616175		AT1G79010	0.599	0.972	0.029	0.00322	0.03218	0.23152	0.3662	0.9342	0.0527
plastid,mitochondrion	Type IV_Amino acid metabolism	AT1G79230	STR1; Thiosulfate/3-mercaptopyruvate sulfurtransferase 1, mitochondrial	0	0.149098	-0.0921131	0.139545	0	0.253439	0.0979686	0.0640093	0	0.225369	0.273534	0.12017		AT1G79230	0.106	0.484	0.139	0.0293	0.6172	0.8475	0.00606	0.001	0.20287
plastid	Type X_Protein biosynthesis	AT1G79850	RPS17; 30S ribosomal protein S17, chloroplastic	0	0.551375	0.870569	0.40639	0	-0.00658976	0.12797	-0.0914313	0	-0.207851	0.186334	-0.0709194		AT1G79850	0.16777	0.00805	0.45575	1	0.674	0.867	0.718	0.702	0.982
cytosol	Type XIII_External stimuli	AT1G79930	HSP70-14; Heat shock 70 kDa protein 14	0	0.107042	-0.0199741	0.241222	3.20343e-16	0.328843	-0.194626	-0.0194002	0	0.201134	0.297079	0.150898		AT1G79930	0.4299	0.9908	0.0145	0.0577	0.49	0.9984	0.00402	0.001	0.03424
plastid	Type I_Photosynthesis	AT1G80380	GLYK; D-glycerate 3-kinase, chloroplastic	0	0.422641	0.0568582	0.488776	3.20343e-16	-0.0832777	0.407096	0.511049	0	-0.159571	0.26773	0.355573		AT1G80380	0.001	0.859	0.001	0.86297	0.00433	0.001	0.29181	0.01564	0.00118
plastid	Type IX_RNA biosynthesis	AT1G80480	PTAC17; Uncharacterized protein	0	-0.183035	0.0167968	0.258414	0	0.212797	0.145769	0.269112	-3.20343e-16	0.324131	0.698883	0.875135		AT1G80480	0.2866	0.9972	0.0423	0.579	0.81	0.39	0.188	0.001	0.001
plastid	Type IV_Amino acid metabolism	AT1G80600	WIN1; Acetylornithine aminotransferase, chloroplastic/mitochondrial	0	0.328315	0.239515	0.345109	0	0.217259	0.014515	-0.0766594	0	-0.0520808	0.314563	0.178329		AT1G80600	0.0483	0.2013	0.0354	0.0676	0.9976	0.7888	0.9506	0.0221	0.2927
plastid	Type I_Photosynthesis	AT2G01140	FBA3; Probable fructose-bisphosphate aldolase 3, chloroplastic	0	0.0455679	-0.492611	-0.143246	0	0.1536	-0.219982	-0.388097	0	-0.286252	-0.0257653	-0.12522		AT2G01140	0.93417	0.00113	0.38551	0.703	0.551	0.211	0.342	0.998	0.836
cytosol	Type X_Protein biosynthesis	AT2G01250	RPL7B; 60S ribosomal protein L7-2	0	-0.55103	0.356359	0.0643777	0	0.0219966	-0.133797	-0.0227704	-1.60171e-16	0.0459806	0.013092	0.510651		AT2G01250	0.0101	0.0229	0.9344	0.991	0.411	0.99	0.964456	0.999114	0.000217
mitochondrion	Type II_Cellular respiration	AT2G02050	AT2G02050; NADH dehydrogenase [ubiquinone] 1 beta subcomplex subunit 7	0	-0.38706	-0.0391838	-0.34722	3.20343e-16	-0.728564	-0.545219	-0.846419	0	-0.331625	-0.640185	-0.743314		AT2G02050	0.0854	0.9878	0.1263	0.00697	0.03356	0.00268	0.0563	0.001	0.001
extracellular	Type XIV_Not assigned	AT2G02850	ARPN; Basic blue protein	0	-0.00407407	-0.328983	-0.202823	0	-0.103415	-1.20569	-1.06689	3.20343e-16	-0.260313	-0.882038	-0.385178		AT2G02850	1	0.252	0.582	0.83	0.001	0.001	0.677	0.0454	0.4252
plastid	Type XIV_Not assigned	AT2G03420	AT2G03420; Uncharacterized protein	0	-0.26566	0.0460318	-0.481371	3.20343e-16	-0.301827	-0.264705	-0.706157	0	-0.089519	-0.401738	-0.934004		AT2G03420	0.2678	0.9785	0.0315	0.0577	0.0997	0.001	0.543756	0.000454	0.001
plastid	Type XIII_External stimuli	AT2G04030	HSP90-5; Uncharacterized protein	3.20343e-16	-0.118908	0.249012	0.454915	0	0.156316	0.191623	0.456623	0	0.299516	0.699635	0.738388		AT2G04030	0.154	0.001	0.001	0.232	0.111	0.001	0.0112	0.001	0.001
extracellular	Type X_Protein degradation	AT2G04160	AIR3; Subtilisin-like protease SBT5.3	0	-0.0336483	-0.219913	-0.16589	0	-0.497654	-0.211833	-0.108023	3.20343e-16	0.179249	0.166506	0.24551		AT2G04160	0.995	0.512	0.694	0.0194	0.2974	0.7475	0.681	0.728	0.44
extracellular	Type XIV_Not assigned	AT2G04690	AT2G04690; Uncharacterized protein	0	0.0603356	-0.145358	-0.165589	0	-0.0183932	-0.346177	-0.497172	0	0.176725	-0.149447	-0.143084		AT2G04690	0.976	0.848	0.767	0.9984	0.0986	0.0477	0.352	0.645	0.672
plastid	Type VII_Redox homeostasis	AT2G04700	FTRC; Ferredoxin-thioredoxin reductase catalytic chain, chloroplastic	0	-0.258841	0.131241	0.160077	0	-0.320211	-0.352827	-0.391596	-1.60171e-16	-0.187893	-0.442857	-0.507588		AT2G04700	0.583	0.868	0.785	0.303	0.242	0.184	0.19044	0.00191	0.001
cytosol	Type X_Protein biosynthesis	AT2G05220	RPS17B; 40S ribosomal protein S17-2	0	-0.0492188	0.328594	0.410586	3.20343e-16	-0.532835	-0.334569	-0.309991	0	-0.349056	-0.369906	-0.584714		AT2G05220	0.93501	0.00498	0.001	0.034	0.195	0.239	0.000488	0.000252	0.001
mitochondrion	Type II_Cellular respiration	AT2G05710	ACO3; Aconitate hydratase 2, mitochondrial	0	0.103984	-0.391157	-0.276612	-1.60171e-16	0.188318	-0.168492	-0.196084	0	-0.0354455	0.156337	0.144772		AT2G05710	0.34465	0.001	0.00737	0.0356	0.1107	0.0582	0.971	0.261	0.319
extracellular	Type X_Protein degradation	AT2G05920	SBT1.8; Uncharacterized protein	0	0.0569025	-0.250842	-0.115535	0	-0.230644	-0.191394	-0.12057	0	0.0802651	-0.039648	0.210355		AT2G05920	0.8645	0.0557	0.4994	0.0538	0.1175	0.4051	0.5313	0.9045	0.0132
plastid	Type V_Lipid metabolism	AT2G05990	MOD1; Enoyl-[acyl-carrier-protein] reductase [NADH], chloroplastic	3.20343e-16	0.283941	-0.0261058	0.384477	0	0.114223	0.325512	0.395774	0	0.00232616	0.190686	0.101539		AT2G05990	0.06992	0.99459	0.00887	0.7894	0.0757	0.0226	1	0.195	0.672
extracellular	Type XIV_Not mapped	AT2G06850	XTH4; Xyloglucan endotransglucosylase/hydrolase protein 4	0	0.140377	-0.027412	0.344794	0	-0.130607	0.0585943	-0.0747433	0	0.0549255	0.121056	-0.12915		AT2G06850	0.37036	0.98735	0.00349	0.393	0.847	0.761	0.805	0.258	0.273
plastid	Type XII_Nutrient uptake	AT2G15620	NIR1; Ferredoxin--nitrite reductase, chloroplastic	0	-0.070757	0.218731	-0.031841	0	-0.188795	0.147572	-0.0352778	0	-0.0372837	0.170012	-0.0450642		AT2G15620	0.62469	0.00656	0.93857	0.0183	0.0404	0.8829	0.80745	0.00514	0.71241
cytosol	Type X_Protein modification	AT2G16600	CYP19-1; Peptidyl-prolyl cis-trans isomerase CYP19-1	3.20343e-16	0.269666	0.0650517	0.339226	0	0.173284	0.000389527	0.106048	3.20343e-16	0.154717	0.0396783	-0.00855138		AT2G16600	0.02693	0.86077	0.00433	0.31	1	0.685	0.338	0.967	1
plasma membrane	Type XIII_External stimuli	AT2G17120	LYM2; LysM domain-containing GPI-anchored protein 2	0	-0.465037	-0.65206	-0.687403	0	-0.196589	-0.190092	0.234153	0	-0.235876	-0.469686	0.0304532		AT2G17120	0.001	0.001	0.001	0.601	0.623	0.356	0.2992	0.0377	0.992
cytosol	Type X_Protein modification	AT2G18040	PIN1; Peptidyl-prolyl cis-trans isomerase Pin1	-1.60171e-16	-0.863953	-0.661539	-0.604923	3.20343e-16	0.100603	0.466091	1.05625	3.20343e-16	-0.251717	-0.242646	-0.0729049		AT2G18040	0.001	0.00145	0.00297	0.972	0.198	0.001	0.352	0.378	0.948
plasma membrane	Type XII_Solute transport	AT2G18960	AHA1; ATPase 1, plasma membrane-type	0	-0.387736	0.419887	-0.26608	0	0.122493	0.785622	0.265185	0	-1.08746	-0.748907	-0.656513		AT2G18960	0.555	0.283	0.789	0.981	0.0576	0.7833	0.001	0.00932	0.01386
cytosol	Type X_Protein biosynthesis	AT2G19730	RPL28A; 60S ribosomal protein L28-1	0	-0.257975	0.525667	0.11122	0	0.174529	0.109037	-0.259322	0	-0.523669	-0.712995	-1.53108		AT2G19730	0.38927	0.00368	0.83692	0.794	0.939	0.688	6.26e-05	0.001	0.001
plastid	Type IV_Amino acid metabolism	AT2G19940	AT2G19940; Probable N-acetyl-gamma-glutamyl-phosphate reductase, chloroplastic	0	0.376484	-0.137264	0.093503	-1.60171e-16	0.200328	0.169282	0.0596293	3.20343e-16	-0.249531	0.132422	-0.0937732		AT2G19940	0.00125	0.46121	0.67763	0.168	0.285	0.907	0.366	0.722	0.895
plastid	Type X_Protein modification	AT2G20270	AT2G20270; Monothiol glutaredoxin-S12, chloroplastic	-1.60171e-16	-0.388541	-0.619684	-0.56481	-1.60171e-16	0.146089	0.149001	0.0219272	0	0.0377533	-0.287023	0.125135		AT2G20270	0.0751	0.0067	0.0165	0.575	0.594	0.997	0.998	0.628	0.934
mitochondrion	Type II_Cellular respiration	AT2G20420	AT2G20420; Succinyl-CoA ligase [ADP-forming] subunit beta, mitochondrial	-1.60171e-16	-0.0341588	-0.253457	-0.290565	-1.60171e-16	0.220823	-0.855513	-0.279405	0	0.0245867	-0.219211	0.0119817		AT2G20420	0.9713	0.0655	0.0341	0.30439	0.00125	0.25952	0.995	0.309	0.999
nucleus,cytosol	Type X_Protein degradation	AT2G20580	RPN1A; 26S proteasome non-ATPase regulatory subunit 2 homolog A	3.20343e-16	0.0032903	-0.279534	-0.185419	0	0.206923	-0.230626	-0.0436677	0	-0.0867784	0.107914	-0.0996879		AT2G20580	1	0.0379	0.1934	0.152	0.176	0.964	0.881	0.768	0.835
cytosol	Type X_Protein modification	AT2G20630	PPC3-1.2; Probable protein phosphatase 2C 20	0	-0.0376052	-0.471225	-0.358348	0	0.207412	0.426754	0.467697	0	-0.25366	-0.5626	0.220262		AT2G20630	0.97731	0.00628	0.03258	0.848	0.346	0.302	0.585	0.165	0.6
plastid	Type I_Photosynthesis	AT2G20890	THF1; Protein THYLAKOID FORMATION 1, chloroplastic	0	0.190692	0.183141	0.399295	3.20343e-16	-0.286692	0.492771	0.62773	0	-0.116291	0.0148579	0.206981		AT2G20890	0.153	0.177	0.001	0.116	0.001	0.001	0.3853	0.9953	0.0303
plastid	Type I_Photosynthesis	AT2G21170	TIM; Triosephosphate isomerase, chloroplastic	0	0.277501	-0.0225062	0.206586	0	-0.0140764	0.0286298	0.111152	3.20343e-16	-0.0544272	0.0703404	0.0670072		AT2G21170	0.001	0.9705	0.00608	0.9792	0.8565	0.0467	0.57	0.343	0.38
plastid	Type I_Photosynthesis	AT2G21330	FBA1; Probable fructose-bisphosphate aldolase 1, chloroplastic	3.20343e-16	0.338575	-0.107519	0.28225	-1.60171e-16	0.102798	0.288438	0.202519	3.20343e-16	0.0150697	0.426556	0.454055		AT2G21330	0.00568	0.65908	0.02384	0.50064	0.00483	0.05967	0.99832	0.00102	0.001
nucleus	Type XIV_Not assigned	AT2G21660	RBG7; Glycine-rich RNA-binding protein 7	0	-0.0616005	0.387671	0.69669	0	0.0485672	-0.152767	0.271904	0	0.0453788	-0.0813152	-0.0259305		AT2G21660	0.9634	0.0281	0.001	0.981	0.713	0.198	0.971	0.878	0.995
extracellular	Type XIV_Not assigned	AT2G22420	PER17; Peroxidase 17	0	-0.1858	-0.412104	0.0398686	0	-0.218227	-0.458058	-0.056397	0	-0.0748756	-0.421479	0.35359		AT2G22420	0.659	0.15	0.992	0.19171	0.00544	0.92349	0.9226	0.052	0.0313
extracellular	Type X_Protein degradation	AT2G22990	SNG1; Serine carboxypeptidase-like 8	0	0.121813	0.091792	0.793967	0	0.241319	0.112108	0.255982	0	0.299557	0.307931	0.467224		AT2G22990	0.398	0.617	0.001	0.0516	0.5526	0.0365	0.11057	0.09729	0.00563
cytosol	Type X_Protein biosynthesis	AT2G23350	PAB4; Polyadenylate-binding protein 4	-1.60171e-16	0.156606	0.203374	0.391191	0	0.562859	0.208648	0.020204	0	0.19519	0.237789	-0.206856		AT2G23350	0.5975	0.3883	0.0256	0.0352	0.7113	0.9996	0.563	0.438	0.62
cytosol	Type II_Cellular respiration	AT2G24270	ALDH11A3; NADP-dependent glyceraldehyde-3-phosphate dehydrogenase	0	0.0895874	-0.0513326	0.321026	0	0.18513	-0.163978	-0.338312	0	0.0663454	0.402389	0.258954		AT2G24270	0.470146	0.835673	0.000261	0.04808	0.14101	0.00238	0.8457	0.001	0.0307
plastid	Type VII_Redox homeostasis	AT2G25080	GPX1; Phospholipid hydroperoxide glutathione peroxidase 1, chloroplastic	3.20343e-16	0.321656	-0.00315276	0.513207	-1.60171e-16	0.17294	0.0431956	0.0121265	3.20343e-16	0.0388233	-0.136122	-0.111845		AT2G25080	0.000141	0.999932	0.001	0.0136	0.7951	0.9935	0.911	0.221	0.355
golgi	Type VI_Secondary metabolism	AT2G25450	GSL-OH; Probable 2-oxoacid dependent dioxygenase	0	-0.0698501	0.00447784	0.243966	0	0.244043	-0.0555471	0.263265	0	0.0865761	0.28643	0.408019		AT2G25450	0.391	0.999	0.001	0.04	0.9061	0.0248	0.636	0.0056	0.001
mitochondrion	Type I_Photosynthesis	AT2G26080	GLDP2; Glycine dehydrogenase (decarboxylating) 2, mitochondrial	0	0.33049	0.0108241	0.381193	0	0.254793	0.249288	0.190457	0	0.0272808	0.275494	0.197407		AT2G26080	0.001	0.995	0.001	0.006	0.00725	0.04813	0.92984	0.001	0.00372
nucleus,cytosol	Type X_Protein degradation	AT2G27020	PAG1; Proteasome subunit alpha type-3	0	0.0228146	-0.0168181	0.34161	0	-0.457415	-0.53743	-0.381791	0	0.374099	0.470221	0.843131		AT2G27020	0.999	1	0.298	0.239	0.223	0.387	0.35696	0.14199	0.00689
cytosol	Type X_Protein biosynthesis	AT2G27530	RPL10AB; 60S ribosomal protein L10a-2	0	-0.105382	0.0438661	0.318014	-1.60171e-16	0.171707	-0.368734	0.0172991	0	-0.349587	-0.489953	-0.559301		AT2G27530	0.7094	0.9616	0.0149	0.635	0.242	0.999	0.00472	0.001	0.001
cytosol	Type X_Protein biosynthesis	AT2G27710	RPP2B; 60S acidic ribosomal protein P2-2	3.20343e-16	-0.288572	0.405749	0.277935	-1.60171e-16	0.199211	0.240269	0.0294138	0	0.0726191	-0.1195	-0.468791		AT2G27710	0.3282	0.0366	0.217	0.352	0.24	0.994	0.9059	0.7413	0.0227
plastid	Type I_Photosynthesis	AT2G28000	CPN60A1; Chaperonin 60 subunit alpha 1, chloroplastic	0	-0.192672	0.435576	0.0878584	-1.60171e-16	-0.00686534	0.0093799	0.0964847	-1.60171e-16	-0.249111	-0.145121	-0.277667		AT2G28000	0.109	0.001	0.581	1	0.999	0.598	0.01674	0.18968	0.00836
plastid	Type VII_Redox homeostasis	AT2G28190	CSD2; Superoxide dismutase [Cu-Zn] 2, chloroplastic	0	-0.00209345	-0.202559	0.558746	0	0.0587855	-0.355289	-0.0538373	0	0.113611	-0.164557	-0.0550862		AT2G28190	1	0.56489	0.00208	0.9319	0.0523	0.9515	0.445	0.241	0.884
extracellular	Type XI_Cell wall	AT2G28470	BGAL8; Beta-galactosidase	3.20343e-16	0.388123	-0.0130429	0.351193	3.20343e-16	-0.341671	-0.352198	-0.680788	0	0.428316	0.333178	0.433778		AT2G28470	0.0157	0.9995	0.0418	0.07912	0.071	0.00105	0.215	0.42	0.206
extracellular	Type XIV_Not assigned	AT2G28790	AT2G28790; Uncharacterized protein	0	0.00205485	-0.296208	-0.0216601	0	0.336182	0.309678	0.471967	0	-0.480571	-0.506872	-0.675519		AT2G28790	1	0.513	0.999	0.159	0.2137	0.0253	0.01354	0.00701	0.001
plastid	Type XIV_Not assigned	AT2G28900	OEP161; Outer envelope pore protein 16-1, chloroplastic	0	0.319119	0.173885	0.44345	0	0.0798473	0.22859	-0.0162771	0	-0.0898478	-0.25644	0.44401		AT2G28900	0.1112	0.5629	0.0149	0.934	0.4	1	0.982	0.791	0.256
plastid	Type VI_Coenzyme metabolism	AT2G29630	THIC; Phosphomethylpyrimidine synthase, chloroplastic	0	-0.275558	0.458984	0.318774	-1.60171e-16	-0.222428	-0.11182	-0.12042	-1.60171e-16	0.0447925	0.241156	0.0489811		AT2G29630	0.0855	0.001	0.0116	0.0618	0.4567	0.4019	0.85166	0.00335	0.81664
cytosol	Type X_Protein degradation	AT2G30110	UBA1; Ubiquitin-activating enzyme E1 1	-1.60171e-16	0.0381874	-0.458518	0.102442	0	0.388643	0.217013	0.445306	0	0.208079	0.214293	0.499623		AT2G30110	0.9856	0.0297	0.7939	0.0932	0.5202	0.0437	0.908	0.9	0.362
cytosol	Type VI_Secondary metabolism	AT2G30860	GSTF9; Glutathione S-transferase F9	-1.60171e-16	0.11545	-0.177665	-0.134671	0	0.279402	-0.0794402	-0.114646	0	-0.095258	-0.0825232	-0.162654		AT2G30860	0.434	0.196	0.382	0.00107	0.58892	0.32099	0.3603	0.4672	0.0656
cytosol	Type VI_Secondary metabolism	AT2G30870	GSTF10; Glutathione S-transferase F10	-1.60171e-16	0.170203	-0.187518	-0.364838	0	-0.228983	0.149943	0.319369	0	-0.874067	-0.0854796	0.15449		AT2G30870	0.3397	0.3602	0.0403	0.551	0.74	0.172	0.0153	0.9548	0.8113
mitochondrion	Type XII_Nutrient uptake	AT2G30970	ASP1; Aspartate aminotransferase, mitochondrial	-1.60171e-16	0.189168	-0.0247986	0.162219	0	0.34746	-0.0990366	-0.204547	0	0.0983138	0.101586	-0.167704		AT2G30970	0.0238	0.9707	0.0592	0.001	0.2679	0.0105	0.1974	0.1771	0.0271
cytosol	Type VII_Redox homeostasis	AT2G31570	GPX2; Probable glutathione peroxidase 2	0	-0.50709	-0.318601	-0.461741	0	0.259075	0.324536	0.355268	0	0.130725	0.016771	0.0110151		AT2G31570	0.00105	0.02477	0.0022	0.236	0.0991	0.0626	0.34	0.996	0.999
cytosol	Type X_Protein biosynthesis	AT2G31610	RPS3A; 40S ribosomal protein S3-1	3.20343e-16	0.0526927	0.218908	0.519163	0	0.0804665	0.111556	0.0542124	0	-0.324732	-0.351549	-0.339508		AT2G31610	0.965	0.263	0.001	0.934	0.846	0.978	0.0568	0.0391	0.0462
nucleus	Type XIV_Not assigned	AT2G31725	AT2G31725; Uncharacterized protein	0	-0.338104	0.018369	0.0142188	0	0.0139715	-0.180343	-0.285973	0	0.229866	-0.277398	-0.185082		AT2G31725	0.0457	0.9971	0.9986	0.999	0.454	0.156	0.205	0.221	0.458
cytosol	Type X_Protein biosynthesis	AT2G32060	RPS12C; 40S ribosomal protein S12-2	0	-0.000720398	0.403269	0.495804	-3.20343e-16	0.398244	0.0600961	0.503201	0	0.117357	0.0917428	-0.00109971		AT2G32060	1	0.0137	0.001	0.1783	0.9883	0.0487	0.594	0.781	1
endoplasmic reticulum	Type XIV_Not assigned	AT2G32240	AT2G32240; Uncharacterized protein	0	-0.231078	-0.170976	-0.479757	0	0.197084	-0.127969	-0.497702	0	-0.0996517	-0.185235	-0.465805		AT2G32240	0.3297	0.5439	0.0249	0.719	0.922	0.259	0.945	0.764	0.192
vacuole	Type XI_Cell wall	AT2G32810	BGAL9; Beta-galactosidase 9	0	0.0774679	-0.11509	-0.171273	-1.60171e-16	-0.0700057	-0.438444	-0.50952	0	-0.112773	-0.496463	-0.254629		AT2G32810	0.676	0.44	0.172	0.87205	0.0077	0.00269	0.6026	0.0017	0.0896
peroxisome	Type V_Lipid metabolism	AT2G33150	PED1; 3-ketoacyl-CoA thiolase 2, peroxisomal	0	0.0728779	-0.240249	-0.229944	0	0.516768	0.0800217	-0.169578	-1.60171e-16	0.161963	0.0325845	-0.260049		AT2G33150	0.54041	0.00828	0.01122	0.001	0.655	0.178	0.0893	0.9483	0.0142
nucleus,cytosol	Type X_Protein biosynthesis	AT2G33370	RPL23A; 60S ribosomal protein L23	0	0.204462	0.456788	0.361298	0	0.138848	0.622229	0.305661	0	-0.499305	-0.317525	-0.591477		AT2G33370	0.5663	0.0364	0.1292	0.8819	0.0129	0.3887	0.00223	0.03871	0.001
extracellular	Type X_Protein degradation	AT2G33530	SCPL46; Serine carboxypeptidase-like 46	-1.60171e-16	0.0887874	-0.404996	-0.22858	0	-0.333247	-0.175623	0.0588877	0	0.190506	0.02394	0.331722		AT2G33530	0.4469	0.001	0.0198	0.00965	0.18408	0.83356	0.63	0.999	0.19
plastid	Type X_Protein biosynthesis	AT2G33800	RPS5; 30S ribosomal protein S5, chloroplastic	0	0.524787	0.283108	0.628583	0	0.249039	0.208986	-0.131476	0	0.317765	0.709604	0.407513		AT2G33800	0.001	0.0707	0.001	0.292	0.435	0.807	0.27762	0.00146	0.11123
plastid	Type I_Photosynthesis	AT2G34420	LHB1B2; Photosystem II light harvesting complex protein B1B2	0	0.122481	0.272104	-0.0834915	0	-0.271778	0.555297	0.324197	0	-0.242711	0.450756	1.08888		AT2G34420	0.885	0.395	0.966	0.7614	0.0984	0.513	0.87	0.349	0.001
plastid	Type V_Lipid metabolism	AT2G34590	E1-BETA-2; Pyruvate dehydrogenase E1 component subunit beta-3, chloroplastic	0	0.337851	0.192905	0.583268	-1.60171e-16	0.143015	0.0629805	0.102609	0	0.0474415	0.383992	0.155692		AT2G34590	0.0336	0.3406	0.001	0.343	0.863	0.604	0.9752	0.0177	0.5456
mitochondrion	Type VII_Redox homeostasis	AT2G35010	ATO1; Thioredoxin O1, mitochondrial	0	-0.197988	-0.104918	-0.18531	0	0.177828	0.277758	0.511126	0	-0.143228	-0.411089	-0.197631		AT2G35010	0.476	0.837	0.522	0.697	0.3492	0.0218	0.06362	0.001	0.00698
plastid	Type VI_Nucleotide metabolism	AT2G35040	AT2G35040; Uncharacterized protein	3.20343e-16	-0.0191463	0.171192	0.370587	0	0.249333	-0.118187	-0.0515293	3.20343e-16	0.0506943	-0.090207	-0.0921273		AT2G35040	0.993	0.134	0.001	0.0285	0.5092	0.9098	0.957	0.815	0.851
mitochondrion	Type I_Photosynthesis	AT2G35120	GDH2; Glycine cleavage system H protein 2, mitochondrial	0	-0.107136	-0.810854	-0.481166	0	-0.478823	-0.107716	-0.238145	0	0.681927	0.975289	0.541724		AT2G35120	0.966	0.141	0.376	0.0739	0.9293	0.4971	0.1997	0.0147	0.392
mitochondrion	Type I_Photosynthesis	AT2G35370	GDH1; Glycine cleavage system H protein 1, mitochondrial	0	-0.0588718	-0.516347	-0.441092	0	-0.210831	-0.429139	-0.141874	0	0.36501	0.501928	0.106557		AT2G35370	0.9703	0.0388	0.0761	0.447	0.0616	0.708	0.0914	0.0115	0.8812
plastid	Type XIV_Not assigned	AT2G35410	AT2G35410; Uncharacterized protein	3.20343e-16	0.250281	-0.172411	0.320675	0	-0.20596	0.0635025	0.28498	3.20343e-16	0.231887	0.311227	0.51539		AT2G35410	0.1533	0.6047	0.0469	0.2884	0.9061	0.0366	0.35349	0.20146	0.00862
cytosol	Type III_Carbohydrate metabolism	AT2G35840	SPP2; Probable sucrose-phosphatase 2	0	0.327605	-0.00127558	0.278045	3.20343e-16	-0.0740264	0.0306815	0.188081	0	0.20162	0.393138	0.192294		AT2G35840	0.00198	1	0.00923	0.895	0.99	0.292	0.542	0.07	0.579
cytosol	Type II_Cellular respiration	AT2G36460	FBA6; Fructose-bisphosphate aldolase	3.20343e-16	0.181132	-0.0983018	0.157637	0	0.373791	-0.104417	-0.270806	0	-0.00998458	0.0453175	-0.235523		AT2G36460	0.0424	0.446	0.0877	0.001	0.5456	0.0308	0.99743	0.8235	0.00932
cytosol	Type XIV_Not mapped	AT2G36530	ENO2; Bifunctional enolase 2/transcriptional activator	0	0.260416	0.0113368	0.266158	0	0.476045	0.0772492	-0.0595704	-1.60171e-16	0.0904173	0.18436	-0.192305		AT2G36530	0.00968	0.99831	0.00793	0.001	0.513	0.72	0.3968	0.0235	0.0395
cytosol	Type VI_Coenzyme metabolism	AT2G36880	METK3; S-adenosylmethionine synthase 3	0	0.357957	0.00696378	0.327495	0	0.218738	0.118937	-0.0200621	-1.60171e-16	0.161266	0.271008	0.124397		AT2G36880	0.00114	0.99972	0.003	0.001	0.0769	0.9653	0.2286	0.0178	0.429
plastid	Type XIV_Not assigned	AT2G37220	CP29B; RNA-binding protein CP29B, chloroplastic	0	-0.222	0.376317	0.168027	0	0.00901318	0.157731	0.21446	0	-0.0787204	-0.213237	-0.311303		AT2G37220	0.125	0.001	0.205	1	0.51	0.263	0.7577	0.1193	0.0206
cytosol	Type X_Protein biosynthesis	AT2G37270	RPS5A; 40S ribosomal protein S5-1	3.20343e-16	-0.134342	0.336521	0.427203	0	-0.0549797	0.0362237	0.145193	0	-0.201738	-0.143208	0.257629		AT2G37270	0.59827	0.01481	0.00158	0.957	0.986	0.573	0.556	0.76	0.253
plastid	Type V_Lipid metabolism	AT2G38040	CAC3; Acetyl-coenzyme A carboxylase carboxyl transferase subunit alpha, chloroplastic	3.20343e-16	-0.163215	-0.00193426	-0.146466	0	0.501549	0.219194	0.0709107	0	0.0649971	0.146724	-0.506016		AT2G38040	0.186	1	0.253	0.0228	0.567	0.9704	0.9622	0.7018	0.0716
cytosol	Type VI_Coenzyme metabolism	AT2G38230	PDX11; Pyridoxal 5-phosphate synthase subunit PDX1.1	0	0.322541	0.157664	1.04262	3.20343e-16	0.199602	0.0571422	0.414969	0	0.263862	0.468732	0.526688		AT2G38230	0.00276	0.20696	0.001	0.0128	0.7244	0.001	0.0198	0.001	0.001
extracellular	Type XIV_Not assigned	AT2G38530	LTP2; Non-specific lipid-transfer protein 2	0	-0.429119	-0.139025	-0.80444	0	0.223415	-0.447603	-1.50829	0	-0.342546	-1.25742	-1.90368		AT2G38530	0.1538	0.8254	0.0105	0.457	0.137	0.001	0.31541	0.00199	0.001
extracellular	Type XIV_Not assigned	AT2G38540	LTP1; Non-specific lipid-transfer protein 1	0	-0.777548	0.179177	-0.432894	0	-0.0462256	-0.405839	-1.08818	-3.20343e-16	-0.322416	-1.3712	-1.73229		AT2G38540	0.161	0.873	0.464	0.9921	0.2394	0.0066	0.326	0.001	0.001
plastid	Type I_Photosynthesis	AT2G39730	RCA; Ribulose bisphosphate carboxylase/oxygenase activase, chloroplastic	-1.60171e-16	0.175423	0.105431	0.355684	3.20343e-16	0.31269	0.017633	-0.0319942	3.20343e-16	-0.0774822	0.0702373	-0.0752106		AT2G39730	0.0753	0.3996	0.001	0.001	0.992	0.96	0.393	0.429	0.415
extracellular	Type XIV_Not assigned	AT2G39780	RNS2; Ribonuclease 2	0	-0.0828581	-0.411999	-0.272377	3.20343e-16	-0.446287	-0.0531249	0.0974443	0	0.111336	-0.178265	0.269606		AT2G39780	0.6522	0.001	0.0196	0.324	0.992	0.93	0.949	0.869	0.453
extracellular	Type X_Protein degradation	AT2G39850	SBT4.1; Uncharacterized protein	-1.60171e-16	0.00681149	-0.576563	0.104592	0	-0.00541706	-0.370355	-0.752979	0	-0.24419	-0.478182	-0.914743		AT2G39850	0.999704	0.000127	0.520429	1	0.026	0.001	0.0421	0.001	0.001
plastid	Type XII_Nutrient uptake	AT2G40300	FER4; Ferritin-4, chloroplastic	0	-0.00922752	-0.200307	-0.106643	0	-0.507583	-0.215522	0.0501599	0	-0.480257	0.140182	0.302763		AT2G40300	1	0.244	0.68	0.0394	0.5101	0.9783	0.183	0.842	0.313
cytosol	Type III_Carbohydrate metabolism	AT2G40840	DPE2; 4-alpha-glucanotransferase DPE2	-1.60171e-16	0.295101	0.148306	-0.0158124	0	0.00771309	0.28527	0.015872	0	0.23121	0.221294	0.33285		AT2G40840	0.00849	0.28195	0.99694	1	0.55	1	0.902	0.899	0.718
cytosol	Type XIV_Not mapped	AT2G41530	SFGH; S-formylglutathione hydrolase	0	0.328054	-0.117598	0.0943114	3.20343e-16	0.257369	0.0734367	0.0509431	0	-0.0495085	0.166283	0.133391		AT2G41530	0.001	0.282	0.392	0.00412	0.64116	0.83704	0.92	0.161	0.313
plastid	Type VII_Redox homeostasis	AT2G41680	NTRC; NADPH-dependent thioredoxin reductase 3	0	-0.123796	-0.12646	-5.99096	0	-0.391079	-0.334778	-6.55392	0	0.30548	0.139471	-6.02725		AT2G41680	0.709	0.697	0.001	0.0016	0.00527	0.001	0.0189	0.4448	0.001
cytosol	Type XI_Cytoskeleton	AT2G41740	VLN2; Villin-2	0	0.0500111	-0.229667	-0.045017	-1.60171e-16	0.280979	-0.0718656	-0.161877	0	0.061488	0.128274	-0.453271		AT2G41740	0.946	0.191	0.963	0.0272	0.8591	0.4207	0.84393	0.34241	0.00214
cytosol	Type X_Protein biosynthesis	AT2G41840	RPS2C; 40S ribosomal protein S2-3	-1.60171e-16	-0.143373	0.264385	-0.0424151	0	0.444025	0.205732	-0.0208498	-3.20343e-16	-0.48438	-0.452795	-0.967547		AT2G41840	0.724	0.192	0.989	0.0813	0.6514	0.9993	0.12959	0.13616	0.00651
plastid	Type XIV_Not assigned	AT2G42220	STR9; Rhodanese-like domain-containing protein 9, chloroplastic	0	0.109907	-0.0549353	-0.0680905	0	0.0228187	-0.284374	-0.269118	0	0.25457	0.186485	-0.241198		AT2G42220	0.627	0.933	0.885	0.9891	0.0388	0.0396	0.118	0.4	0.318
cytosol	Type XIV_Not assigned	AT2G42590	GRF9; 14-3-3-like protein GF14 mu	0	0.160554	-0.0627429	0.231713	0	0.139083	-0.0249798	0.372399	0	0.33361	0.690679	0.688187		AT2G42590	0.438	0.933	0.167	0.803	0.999	0.108	0.166	0.001	0.001
cytosol	Type I_Photosynthesis	AT2G42600	PPC2; Phosphoenolpyruvate carboxylase 2	0	-0.132825	0.547257	0.0256415	0	-0.397498	0.639478	0.621782	3.20343e-16	0.665461	0.91015	1.3975		AT2G42600	0.731	0.001	0.996	0.705	0.127	0.144	0.271	0.061	0.001
cytosol	Type V_Lipid metabolism	AT2G42690	AT2G42690; Phospholipase A1-IIdelta	-1.60171e-16	0.1843	-0.128934	0.124428	3.20343e-16	0.0852793	0.0128374	0.100737	0	-0.216385	0.544158	0.473597		AT2G42690	0.166	0.535	0.459	0.824	0.999	0.742	0.6311	0.0193	0.0299
cytosol	Type X_Protein biosynthesis	AT2G42740	RPL11A; 60S ribosomal protein L11-1	0	-0.143244	0.376075	0.0942943	0	0.180201	0.510196	0.269174	0	-0.0776915	0.134731	0.345241		AT2G42740	0.6368	0.0141	0.8195	0.56661	0.00995	0.24742	0.975	0.854	0.205
plastid	Type X_Protein biosynthesis	AT2G43030	RPL3A; 50S ribosomal protein L3-1, chloroplastic	0	-0.384978	0.495343	-0.460124	0	-0.133132	0.589111	-0.322606	3.20343e-16	-0.122564	-0.295572	-0.480386		AT2G43030	0.16696	0.00867	0.0926	0.9471	0.0686	0.6374	0.888	0.423	0.135
plastid	Type X_Protein modification	AT2G43560	FKBP16-3; Peptidyl-prolyl cis-trans isomerase FKBP16-3, chloroplastic	3.20343e-16	-0.232939	0.0901878	-0.210034	0	-0.0853303	-0.0701221	-0.533067	-1.60171e-16	-0.0937476	-0.430769	-0.868103		AT2G43560	0.411	0.887	0.484	0.79347	0.86786	0.00164	0.534271	0.000365	0.001
plastid	Type V_Lipid metabolism	AT2G43710	FAB2; Acyl-[acyl-carrier-protein] desaturase	0	0.302688	0.304767	0.354643	-1.60171e-16	0.181792	0.0671527	0.148176	0	-0.109902	0.355722	0.0721415		AT2G43710	0.0535	0.0512	0.0191	0.216	0.866	0.371	0.786	0.0164	0.8978
plastid	Type IV_Amino acid metabolism	AT2G43750	OASB; Cysteine synthase, chloroplastic/chromoplastic	3.20343e-16	0.075915	0.113793	0.0564937	0	0.0593854	0.252044	-0.0335139	0	-0.0850152	0.12233	-0.0408178		AT2G43750	0.2474	0.0481	0.4734	0.481	0.001	0.841	0.681	0.364	0.942
cytosol	Type XIV_Not assigned	AT2G43910	ATHOL1; Thiocyanate methyltransferase 1	0	0.0876444	-0.100839	0.443635	-1.60171e-16	0.0385219	-0.211868	0.0798395	3.20343e-16	0.224369	0.339456	0.182943		AT2G43910	0.56	0.504	0.001	0.9354	0.0704	0.6404	0.00718	0.001	0.03126
cytosol	Type XIV_Not assigned	AT2G44060	AT2G44060; Uncharacterized protein	-1.60171e-16	0.179231	-0.2452	0.111696	0	0.305987	0.0716836	0.0343449	0	0.250004	0.364847	-0.0984276		AT2G44060	0.02339	0.00732	0.21654	0.000203	0.580246	0.920067	0.00973	0.001	0.53331
cytosol	Type XII_Vesicle trafficking	AT2G44100	GDI1; Guanosine nucleotide diphosphate dissociation inhibitor 1	0	0.188678	0.0376097	0.0291118	3.20343e-16	0.0791009	-0.122818	0.119469	-3.20343e-16	0.369992	0.610167	0.32807		AT2G44100	0.472	0.992	0.996	0.724	0.505	0.578	0.3238	0.0296	0.3557
mitochondrion	Type II_Cellular respiration	AT2G44350	CSY4; Citrate synthase 4, mitochondrial	-1.60171e-16	0.281348	-0.150356	-0.0820319	0	0.343488	0.388523	0.265857	0	-0.528747	-0.11245	-0.013969		AT2G44350	0.0319	0.4595	0.8209	0.0556	0.0254	0.1799	0.0128	0.7804	0.9993
plastid	Type I_Photosynthesis	AT2G44650	CPN10-2; Uncharacterized protein	0	-0.154052	0.441069	0.526279	0	-0.211968	-0.159027	0.207254	0	0.347847	0.215939	0.125452		AT2G44650	0.78423	0.03508	0.00879	0.413	0.614	0.319	0.232	0.574	0.865
plastid	Type XIV_Not assigned	AT2G44920	AT2G44920; Thylakoid lumenal 15 kDa protein 1, chloroplastic	0	-0.307361	0.0330834	-0.262583	0	-0.283138	0.0211914	-0.151881	0	-0.276473	-0.599245	-0.489214		AT2G44920	0.226	0.993	0.326	0.229	0.998	0.652	0.02	0.001	0.001
extracellular,plasma membrane	Type XI_Cell wall	AT2G45470	FLA8; Fasciclin-like arabinogalactan protein 8	0	-0.427929	0.151596	0.120265	3.20343e-16	-0.0987689	-0.117031	-0.265647	3.20343e-16	0.0246097	-0.121952	-0.271784		AT2G45470	0.0404	0.5385	0.7023	0.3823	0.2616	0.0054	0.9879	0.4906	0.0461
cytosol	Type X_Protein biosynthesis	AT2G45710	RPS27A; 40S ribosomal protein S27-1	0	0.39104	0.266768	0.57245	0	0.513215	0.0330528	0.0856889	0	0.316075	0.359061	0.113061		AT2G45710	0.001	0.0238	0.001	0.039	0.997	0.964	0.346	0.274	0.944
plasma membrane	Type XIV_Not assigned	AT2G45820	DBP; Remorin	0	-0.448172	0.344013	0.303401	0	-0.572395	-0.52013	-0.711723	3.20343e-16	-0.56975	-0.682475	-0.347179		AT2G45820	0.471	0.378	0.486	0.00405	0.00794	0.001	0.0312	0.0122	0.1997
cytosol	Type X_Protein biosynthesis	AT2G46280	TIF3I1; Eukaryotic translation initiation factor 3 subunit I	0	0.146107	0.132459	0.295658	0	0.666007	0.262273	0.0980072	0	0.0532195	0.257889	-0.222696		AT2G46280	0.22271	0.29365	0.00379	0.0024	0.4236	0.9362	0.965	0.153	0.365
plastid	Type XIV_Not assigned	AT2G46820	CURT1B; Protein CURVATURE THYLAKOID 1B, chloroplastic	0	0.288642	0.173179	0.309789	0	0.0506437	-0.18408	-0.277196	0	-0.131607	-0.149458	0.169128		AT2G46820	0.01188	0.18844	0.00689	0.957	0.408	0.149	0.496	0.403	0.232
plastid	Type XIV_Not assigned	AT2G47400	CP12-1; Calvin cycle protein CP12-1, chloroplastic	0	0.172678	0.168035	0.573036	-1.60171e-16	1.52418	-1.05051	0.648275	0	0.480624	-0.169893	0.295697		AT2G47400	0.8609	0.8703	0.0615	0.001	0.0401	0.0233	0.00806	0.66358	0.15548
endoplasmic reticulum	Type XIV_Not assigned	AT2G47470	PDIL2-1; Protein disulfide-isomerase like 2-1	3.20343e-16	-0.579543	-0.390799	-0.867757	0	0.101878	-0.411859	-0.343242	0	-0.00220083	-0.558653	-0.548592		AT2G47470	0.001	0.00933	0.001	0.7243	0.0219	0.0545	1	0.001	0.001
mitochondrion	Type II_Cellular respiration	AT2G47510	FUM1; Fumarate hydratase 1, mitochondrial	-1.60171e-16	0.150787	-0.273513	-0.291315	0	0.456836	-0.00234635	-0.477917	0	0.133009	-0.0427774	-0.787487		AT2G47510	0.643	0.309	0.268	0.0353	1	0.1309	0.441	0.96	0.001
plastid	Type X_Protein modification	AT2G47730	GSTF8; Glutathione S-transferase F8, chloroplastic	3.20343e-16	0.10943	-0.401892	-0.00191685	0	0.163263	-0.224518	0.14182	0	0.168221	0.228619	0.586549		AT2G47730	0.291	0.001	1	0.0853	0.0332	0.1533	0.172	0.0412	0.001
plastid	Type IV_Amino acid metabolism	AT3G01120	CGS1; Cystathionine gamma-synthase 1, chloroplastic	-1.60171e-16	-0.123849	-0.0609929	-0.0485501	0	0.0198034	-0.272518	0.250089	0	0.377649	0.862645	0.930788		AT3G01120	0.8	0.965	0.982	0.999	0.438	0.366	0.6906	0.0588	0.0346
mitochondrion	Type XII_Solute transport	AT3G01280	VDAC1; Mitochondrial outer membrane protein porin 1	0	0.348531	-0.128549	0.333198	-1.60171e-16	0.33739	0.170258	-0.0873073	3.20343e-16	0.140524	0.375731	0.468237		AT3G01280	0.0189	0.6763	0.0262	0.013	0.328	0.822	0.6034	0.01762	0.00631
plastid	Type I_Photosynthesis	AT3G01480	CYP38; Peptidyl-prolyl cis-trans isomerase CYP38, chloroplastic	0	-0.317749	0.124036	-0.191229	0	-0.107387	0.09766	0.0440965	3.20343e-16	-0.0640261	-0.167772	-0.494974		AT3G01480	0.123	0.669	0.435	0.793	0.804	0.976	0.8965	0.36838	0.00327
cytosol	Type X_Protein biosynthesis	AT3G02080	RPS19A; 40S ribosomal protein S19-1	0	-0.166523	0.301578	0.17094	0	0.467318	0.217249	-0.0554463	0	-0.417484	-0.515923	-0.963647		AT3G02080	0.3593	0.0159	0.2548	0.001	0.173	0.946	0.00154	0.001	0.001
mitochondrion	Type II_Cellular respiration	AT3G02090	MPPBETA; Probable mitochondrial-processing peptidase subunit beta	0	0.161296	-0.239034	-0.151868	0	0.0698703	-0.236202	0.0352789	0	-0.115275	0.0586056	0.0503685		AT3G02090	0.0283	0.0045	0.0698	0.935	0.365	0.991	0.584	0.889	0.925
peroxisome	Type III_Carbohydrate metabolism	AT3G02360	PGD2; 6-phosphogluconate dehydrogenase, decarboxylating 2	0	0.130913	-0.404398	-0.324829	0	0.295473	-0.133162	-0.515207	0	-0.189941	-0.24975	-0.0760392		AT3G02360	0.5462	0.0231	0.0666	0.356	0.909	0.167	0.495	0.445	0.94
cytosol	Type III_Carbohydrate metabolism	AT3G03250	UGP; Probable UTP--glucose-1-phosphate uridylyltransferase 2	0	0.286943	0.0324738	0.0809612	0	0.257537	0.0728215	-0.0756695	0	0.189242	0.157157	-0.0447939		AT3G03250	0.001	0.914	0.423	0.001	0.396	0.406	0.00361	0.01687	0.75821
plastid	Type IX_RNA processing	AT3G03710	PNP1; Polyribonucleotide nucleotidyltransferase 1, chloroplastic	3.20343e-16	-0.0265493	0.0214597	0.262875	0	0.305303	-0.195655	0.175483	0	-0.345266	-0.0524648	-0.224258		AT3G03710	0.9901	0.9944	0.0406	0.0481	0.3957	0.3807	0.364	0.989	0.621
cytosol	Type XI_Cytoskeleton	AT3G03960	CCT8; T-complex protein 1 subunit theta	0	0.0446642	-0.15151	0.120344	0	0.14135	0.271113	0.479055	0	0.172328	-0.201867	-0.0698603		AT3G03960	0.965	0.511	0.61	0.7445	0.2531	0.0125	0.779	0.788	0.983
nucleus,cytosol	Type II_Cellular respiration	AT3G04120	GAPC1; Glyceraldehyde-3-phosphate dehydrogenase GAPC1, cytosolic	0	0.117322	-0.133126	-0.199519	0	0.114265	0.442961	0.435187	0	-0.168666	-0.0161988	-0.0842643		AT3G04120	0.2944	0.2663	0.0661	0.303	0.001	0.001	0.0216	0.9819	0.3266
plastid	Type I_Photosynthesis	AT3G04550	RAF1.2; Rubisco accumulation factor 2, chloroplastic	0	0.0989321	0.376944	0.37137	0	0.461735	0.569612	0.784684	-1.60171e-16	0.0374649	0.440939	0.284388		AT3G04550	0.8533	0.0332	0.037	0.0437	0.025	0.001	0.996	0.077	0.372
plastid	Type I_Photosynthesis	AT3G04790	RPI3; Probable ribose-5-phosphate isomerase 3, chloroplastic	0	0.312015	-0.0209557	0.0894224	0	0.229924	0.113641	0.0275947	0	-0.00212596	0.18	0.035641		AT3G04790	0.001	0.98	0.397	0.00875	0.29085	0.96563	0.99994	0.00267	0.80938
cytosol	Type X_Protein biosynthesis	AT3G04920	RPS24A; 40S ribosomal protein S24-1	0	-0.0112158	0.132163	-0.127349	0	0.539736	-0.0507567	-0.281546	0	-0.102289	-0.211507	-0.2967		AT3G04920	1	0.869	0.905	0.014	0.989	0.447	0.972	0.85	0.674
cytosol	Type XIV_Not assigned	AT3G05420	ACBP4; Acyl-CoA-binding domain-containing protein 4	3.20343e-16	-0.15952	-0.464018	-0.432884	0	0.771128	-0.181081	-0.388894	0	0.484411	0.0800198	-0.529214		AT3G05420	0.795	0.15	0.184	0.139	0.976	0.896	0.0487	0.9631	0.1507
nucleus,cytosol	Type X_Protein degradation	AT3G05530	RPT5A; 26S protease regulatory subunit 6A homolog A	0	-0.100651	-0.142286	0.00405816	-3.20343e-16	0.645801	0.132855	-0.0692996	3.20343e-16	0.376873	0.238591	0.134249		AT3G05530	0.673	0.434	1	0.027	0.934	0.993	0.397	0.766	0.948
cytosol	Type X_Protein biosynthesis	AT3G05560	RPL22B; 60S ribosomal protein L22-2	0	-0.454179	0.316221	0.110551	-1.60171e-16	-0.382467	0.11674	-0.0447527	0	-0.343672	-0.457159	-0.572569		AT3G05560	0.0101	0.0196	0.6536	0.021	0.588	0.962	0.00596	0.001	0.001
cytosol	Type X_Protein biosynthesis	AT3G05590	RPL18B; 60S ribosomal protein L18-2	0	-0.526003	0.052257	-0.196337	-1.60171e-16	-0.359098	-0.185595	-0.0294026	0	0.20315	0.0277588	0.977759		AT3G05590	0.0133	0.9632	0.4294	0.0771	0.4547	0.9921	0.87338	0.99972	0.00151
mitochondrion	Type VII_Redox homeostasis	AT3G06050	PRXIIF; Peroxiredoxin-2F, mitochondrial	0	-0.489578	-0.590492	-0.984663	0	0.0487308	-0.042145	-0.175401	0	0.0614547	-0.421114	-0.441486		AT3G06050	0.00109	0.001	0.001	0.97	0.982	0.509	0.667	0.001	0.001
endoplasmic reticulum	Type X_Protein modification	AT3G06300	P4H2; Prolyl 4-hydroxylase 2	3.20343e-16	-0.470144	-0.311639	-0.925907	0	0.00933586	-0.0349702	-0.32374	0	0.0713638	-0.550535	-0.714162		AT3G06300	0.00478	0.05166	0.001	1	0.994	0.201	0.88647	0.00427	0.00182
plasma membrane	Type XIV_Not assigned	AT3G07390	AIR12; Auxin-induced in root cultures protein 12	0	-0.780982	-0.862905	-1.28648	0	-0.694669	0.372786	0.319982	0	-0.116313	-0.382493	0.164677		AT3G07390	0.001	0.001	0.001	0.117	0.272	0.399	0.5776	0.0108	0.245
extracellular	Type XIV_Not assigned	AT3G08030	AT3G08030; Uncharacterized protein	0	0.0926879	-0.366113	0.0811344	0	0.0696051	0.109233	0.277196	0	0.0390741	-0.0756547	0.13927		AT3G08030	0.55034	0.00304	0.64634	0.8186	0.5448	0.0168	0.924	0.679	0.187
plastid	Type X_Protein biosynthesis	AT3G08740	AT3G08740; Uncharacterized protein	-1.60171e-16	0.216429	0.163579	0.394626	3.20343e-16	0.222458	0.404256	0.394061	0	0.141993	0.520196	0.559175		AT3G08740	0.022	0.104	0.001	0.4935	0.0909	0.0836	0.437	0.001	0.001
plastid	Type I_Photosynthesis	AT3G08940	LHCB4.2; Chlorophyll a-b binding protein CP29.2, chloroplastic	0	0.022898	0.192459	-0.0880575	0	-0.266551	0.569563	0.184683	0	-0.782525	0.0207218	0.873177		AT3G08940	0.999	0.645	0.956	0.6178	0.0159	0.721	0.5183	1	0.0805
cytosol	Type X_Protein biosynthesis	AT3G09200	RPP0B; 60S acidic ribosomal protein P0-2	0	0.00716587	0.168724	0.317878	0	0.393207	0.016781	0.126834	-1.60171e-16	-0.0736521	0.0861371	0.0347568		AT3G09200	0.9995	0.0953	0.001	0.000925	0.996938	0.459277	0.636	0.482	0.929
endoplasmic reticulum	Type XIV_Not mapped	AT3G09260	BGLU23; Beta-glucosidase 23	0	-0.144934	-0.0656209	1.31608	0	-0.379926	-0.201904	1.02458	0	0.299594	0.493064	1.51832		AT3G09260	0.98735	0.99867	0.00178	0.74494	0.92751	0.00354	0.984	0.9049	0.0358
cytosol	Type XIII_External stimuli	AT3G09440	HSP70-3; Heat shock 70 kDa protein 3	0	-0.0185987	-0.0166262	0.101613	0	0.183672	-0.0507379	0.276434	0	0.219166	0.389592	0.439413		AT3G09440	0.97	0.978	0.136	0.03413	0.82946	0.00112	0.2282	0.01042	0.00324
cytosol	Type X_Protein biosynthesis	AT3G09630	RPL4A; 60S ribosomal protein L4-1	3.20343e-16	-0.358208	0.384304	-0.298166	-1.60171e-16	-0.242585	0.194178	-0.181758	0	-0.818161	-0.4507	0.843873		AT3G09630	0.1451	0.0312	0.2443	0.627	0.674	0.783	0.09086	0.38855	0.00146
cytosol	Type VI_Nucleotide metabolism	AT3G09820	ADK1; Adenosine kinase 1	-1.60171e-16	0.107737	-0.0524823	0.0497174	-1.60171e-16	0.423638	0.127189	0.0984808	0	0.0973558	0.0387284	-0.231205		AT3G09820	0.411	0.868	0.874	0.001	0.431	0.627	0.3254	0.8849	0.0119
cytosol	Type XIV_Not assigned	AT3G09840	CDC48A; Cell division control protein 48 homolog A	0	-0.0547829	-0.105751	-0.012889	0	0.314925	-0.0295868	0.147001	0	0.175688	0.223057	0.154553		AT3G09840	0.891	0.571	0.998	0.0129	0.987	0.3846	0.1069	0.0302	0.1767
vacuole	Type X_Protein degradation	AT3G10410	SCPL49; Serine carboxypeptidase-like 49	-1.60171e-16	0.418008	-0.101293	0.017044	0	0.0748722	0.0181496	-0.146544	0	-0.0589305	0.106894	-0.0200228		AT3G10410	0.001	0.487	0.993	0.838	0.997	0.482	0.984	0.907	0.999
extracellular	Type XI_Cell wall	AT3G10740	ASD1; Alpha-L-arabinofuranosidase 1	0	0.236751	-0.252638	0.0853047	3.20343e-16	-0.438583	-0.339803	-0.228648	0	-0.14914	0.233918	0.249675		AT3G10740	0.306	0.384	0.912	0.001	0.0069	0.0651	0.713	0.294	0.245
mitochondrion	Type VII_Redox homeostasis	AT3G10920	MSD1; Superoxide dismutase [Mn] 1, mitochondrial	-1.60171e-16	0.449573	-0.16229	0.198733	0	0.0732564	-0.0509642	-0.116817	0	0.169811	0.178849	0.295116		AT3G10920	0.001	0.2701	0.0871	0.63	0.843	0.331	0.2755	0.2371	0.0215
cytosol	Type X_Protein biosynthesis	AT3G11510	RPS14B; 40S ribosomal protein S14-2	0	0.278477	0.310928	0.302381	-1.60171e-16	0.204587	0.0323958	-0.145178	0	-0.333735	-0.195379	-0.585674		AT3G11510	0.026	0.0119	0.0146	0.1	0.976	0.396	0.00247	0.06663	0.001
plastid	Type VII_Redox homeostasis	AT3G11630	BAS1; 2-Cys peroxiredoxin BAS1, chloroplastic	3.20343e-16	-0.00198762	-0.140231	0.016218	0	-0.0244261	0.0196088	0.135716	0	0.172166	0.487007	0.430635		AT3G11630	1	0.239	0.994	0.992	0.996	0.427	0.155	0.001	0.001
cytosol	Type X_Protein biosynthesis	AT3G11710	ATKRS-1; Lysine--tRNA ligase	0	0.340663	0.362871	0.564319	-1.60171e-16	0.0495392	0.0248043	0.0661017	0	0.297009	0.533609	0.226375		AT3G11710	0.16783	0.13084	0.00775	0.993	0.999	0.984	0.2449	0.0346	0.5261
extracellular	Type XIV_Not assigned	AT3G12145	FLR1; Uncharacterized protein	-3.20343e-16	-0.0330066	-0.705071	-0.738069	0	-0.0880584	0.219762	-0.0872285	0	-0.156545	-0.200489	-0.483668		AT3G12145	0.99104	0.00272	0.00187	0.936	0.44	0.938	0.6683	0.5039	0.0738
cytosol	Type XIV_Not assigned	AT3G12490	CYS6; Cysteine proteinase inhibitor 6	0	-0.269067	-0.0784407	-0.121534	0	0.070228	-0.146707	0.0663305	0	-0.164557	-0.788854	-0.588648		AT3G12490	0.375	0.946	0.841	0.802	0.364	0.826	0.301794	0.001	0.000434
plastid	Type I_Photosynthesis	AT3G12780	PGK1; Phosphoglycerate kinase 1, chloroplastic	0	0.283763	0.0181179	0.259998	0	0.217512	0.0916496	0.205955	0	-0.0559031	0.217095	0.138831		AT3G12780	0.001	0.979657	0.000317	0.001	0.117	0.001	0.5663	0.001	0.0222
nucleus	Type XIV_Not assigned	AT3G13235	AT3G13235; Uncharacterized protein	0	-0.27862	-0.493285	-0.525983	0	0.200717	-0.33677	-0.237235	0	0.275518	-0.0851634	-0.298728		AT3G13235	0.06879	0.0025	0.00139	0.0943	0.0151	0.088	0.107	0.886	0.167
cytosol	Type X_Protein biosynthesis	AT3G13920	EIF4A1; Eukaryotic initiation factor 4A-1	0	0.0234757	0.138649	0.23515	0	0.116839	0.235871	0.327618	0	0.0298992	0.296173	0.277303		AT3G13920	0.9866	0.2631	0.0245	0.5989	0.0964	0.0126	0.97196	0.00322	0.00607
mitochondrion	Type II_Cellular respiration	AT3G13930	AT3G13930; Pyruvate dehydrogenase complex component E2 2, mitochondrial	0	0.0122903	-0.0576421	-0.121384	3.20343e-16	0.252832	-0.0151239	0.038437	0	0.0501845	0.163802	-0.0192886		AT3G13930	0.993	0.645	0.138	0.0316	0.9975	0.9613	0.982	0.628	0.999
extracellular	Type X_Protein degradation	AT3G14067	SBT1.4; Uncharacterized protein	0	0.167925	-0.144394	-0.17002	0	-0.253667	-0.183591	-0.356181	-1.60171e-16	0.107726	0.109691	0.291436		AT3G14067	0.219	0.408	0.291	0.001	0.00981	0.001	0.47458	0.46015	0.00522
vacuole	Type VI_Secondary metabolism	AT3G14210	ESM1; GDSL esterase/lipase ESM1	0	0.238332	-0.277797	-0.419459	0	0.361904	-0.0738947	-0.530125	3.20343e-16	-0.050528	-0.0304199	-0.488987		AT3G14210	0.00272	0.00334	0.001	0.001	0.408	0.001	0.596	0.859	0.001
extracellular	Type XI_Cell wall	AT3G14310	PME3; Pectinesterase/pectinesterase inhibitor 3	0	-0.56662	0.527277	0.0665558	0	-0.326251	-0.248854	0.13329	0	-0.0218729	-0.313337	0.799493		AT3G14310	0.0099	0.001	0.9324	0.196	0.368	0.718	0.998	0.209	0.001
peroxisome	Type I_Photosynthesis	AT3G14415	AT3G14415; Peroxisomal (S)-2-hydroxy-acid oxidase GLO2	0	0.359183	0.224577	0.544393	0	0.0194742	0.413845	0.522685	0	-0.198545	0.132747	0.18382		AT3G14415	0.0245	0.2363	0.001	0.9991	0.042	0.0069	0.28	0.498	0.242
peroxisome	Type I_Photosynthesis	AT3G14420	GLO1; Peroxisomal (S)-2-hydroxy-acid oxidase GLO1	0	0.362535	0.11128	0.44795	0	-0.0698905	0.38021	0.419223	3.20343e-16	-0.309772	0.104039	0.166186		AT3G14420	0.01386	0.71232	0.00189	0.948	0.0313	0.0152	0.0337	0.5947	0.2311
extracellular	Type XIV_Not assigned	AT3G14920	AT3G14920; Uncharacterized protein	3.20343e-16	-0.280328	-0.292341	-0.425889	0	-0.341922	-0.468951	-0.540431	0	0.561226	0.200283	0.186955		AT3G14920	0.1041	0.0884	0.0138	0.03141	0.00467	0.00149	0.0459	0.7882	0.8208
extracellular	Type X_Protein modification	AT3G15356	LEC; Lectin-like protein LEC	0	0.507877	-0.438805	-0.0668464	0	0.393726	-0.0805631	0.298773	0	0.286079	-0.0266717	0.364473		AT3G15356	0.001	0.0259	0.9274	0.0555	0.9488	0.1948	0.0169	0.9898	0.002
plastid	Type VII_Redox homeostasis	AT3G15360	ATHM4; Thioredoxin M4, chloroplastic	3.20343e-16	-0.305009	0.458683	-0.157174	0	-0.261377	0.686758	0.18969	0	-0.204889	-0.000487496	-0.498202		AT3G15360	0.2505	0.00968	0.69438	0.287	0.001	0.411	0.0197	1	0.001
cytosol	Type V_Lipid metabolism	AT3G15730	PLDALPHA1; Phospholipase D alpha 1	0	0.12307	-0.193004	-0.326867	0	-0.0845094	0.244534	0.367149	-1.60171e-16	-0.672897	-0.0249445	-0.226341		AT3G15730	0.5491	0.291	0.0475	0.9345	0.3131	0.0652	0.108	0.999	0.74
plastid	Type XIV_Not assigned	AT3G15840	PIFI; Uncharacterized protein	0	-0.703183	0.133244	0.226788	0	-0.393127	0.644878	0.104296	3.20343e-16	-0.00218956	-0.166756	-0.118148		AT3G15840	0.00215	0.63757	0.22306	0.0825	0.001	0.8137	1	0.0901	0.2753
endoplasmic reticulum	Type XIV_Not assigned	AT3G15950	NAI2; TSA1-like protein	3.20343e-16	-0.283573	-0.279272	0.148671	0	0.295715	0.025629	0.0687267	0	-0.259248	-0.788204	-0.731662		AT3G15950	0.27	0.28	0.638	0.292	0.999	0.974	0.42637	0.00803	0.01203
cytosol	Type VI_Secondary metabolism	AT3G16400	NSP1; Nitrile-specifier protein 1	3.20343e-16	0.0302809	-0.207494	0.318149	0	-0.165792	-0.159042	0.348386	-1.60171e-16	-0.0878764	0.29113	0.556633		AT3G16400	0.995	0.4966	0.0942	0.4689	0.4989	0.0138	0.828	0.041	0.001
extracellular	Type X_Protein modification	AT3G16530	AT3G16530; Lectin-like protein At3g16530	-1.60171e-16	0.278259	-0.49737	-0.0422951	3.20343e-16	-0.106841	-0.237628	0.140954	-1.60171e-16	-0.352568	-0.359579	0.310479		AT3G16530	0.00484	0.001	0.92737	0.726	0.194	0.478	0.00316	0.00269	0.00137
cytosol	Type XIV_Not assigned	AT3G16640	TCTP1; Translationally-controlled tumor protein homolog	0	-0.12567	0.210747	0.0682877	-1.60171e-16	0.00107708	0.275123	0.397992	3.20343e-16	-0.0265954	-0.14705	-0.0134399		AT3G16640	0.13199	0.00274	0.50926	1	0.0188	0.001	0.964	0.139	0.995
extracellular	Type XIV_Not mapped	AT3G16850	AT3G16850; Uncharacterized protein	-1.60171e-16	0.0841928	-0.0659147	0.0455638	3.20343e-16	-0.050296	-0.283648	-0.318181	-1.60171e-16	0.0814686	-0.0301995	-0.280112		AT3G16850	0.822	0.914	0.965	0.89128	0.01894	0.00906	0.6703	0.9742	0.0252
mitochondrion	Type I_Photosynthesis	AT3G17240	LPD2; Dihydrolipoyl dehydrogenase 2, mitochondrial	-1.60171e-16	-0.537668	-0.40593	-0.64531	3.20343e-16	0.301632	-0.0571894	-0.656979	-1.60171e-16	0.0943812	-0.649673	-0.726451		AT3G17240	0.02005	0.07501	0.00692	0.1305	0.9731	0.0246	0.88384	0.01317	0.00981
plasma membrane,nucleus	Type VI_Coenzyme metabolism	AT3G17390	METK4; S-adenosylmethionine synthase 4	0	0.263172	0.0951825	0.138665	0	0.257275	0.198777	-0.0322679	-1.60171e-16	0.0605924	0.0607401	-0.233902		AT3G17390	0.00196	0.40653	0.1409	0.001	0.0089	0.924	0.399	0.397	0.001
extracellular	Type X_Protein degradation	AT3G18490	ASPG1; Protein ASPARTIC PROTEASE IN GUARD CELL 1	-4.80514e-16	0.226878	-0.135123	-0.275972	3.20343e-16	-0.36509	-0.0328026	0.0046789	-1.60171e-16	0.0630258	-0.0469155	0.323174		AT3G18490	0.078	0.4902	0.0701	0.00872	0.97411	0.99991	0.8424	0.9318	0.0033
cytosol	Type X_Protein biosynthesis	AT3G18740	RPL30C; 60S ribosomal protein L30-3	-1.60171e-16	0.323257	-0.115561	0.502609	0	0.273885	0.333091	0.235359	0	-0.0277055	0.180713	-0.386199		AT3G18740	0.1747	0.8896	0.0141	0.517	0.302	0.694	0.993	0.3038	0.0607
plastid	Type I_Photosynthesis	AT3G18890	TIC62; Protein TIC 62, chloroplastic	-3.20343e-16	-0.080392	0.394867	0.8238	-3.20343e-16	-0.0932486	0.427911	0.185659	0	0.29953	-0.203434	0.716822		AT3G18890	0.9822	0.21693	0.00116	0.984	0.338	0.867	0.6991	0.921	0.0729
plastid,mitochondrion	Type X_Protein modification	AT3G19170	PREP1; Presequence protease 1, chloroplastic/mitochondrial	-1.60171e-16	0.193967	0.128384	0.0810287	0	0.0472506	0.0412561	-0.0124777	-1.60171e-16	0.0858803	0.395243	0.102201		AT3G19170	0.0061	0.0879	0.3815	0.925	0.948	0.998	0.733	0.001	0.621
cytosol	Type XI_Cell wall	AT3G19450	CAD4; Cinnamyl alcohol dehydrogenase 4	0	0.046179	0.0366791	0.359611	3.20343e-16	0.0897837	0.24857	0.322523	0	-0.0728855	0.181319	0.217814		AT3G19450	0.916749	0.955315	0.000604	0.954	0.489	0.239	0.886	0.318	0.158
plastid	Type XIV_Not assigned	AT3G20390	AT3G20390; Reactive Intermediate Deaminase A, chloroplastic	0	0.0940165	0.291841	0.535766	0	-0.0137593	0.151206	0.0866213	0	-0.24468	-0.522043	-0.642906		AT3G20390	0.9291	0.2736	0.0107	1	0.688	0.918	0.4518	0.0699	0.0211
extracellular	Type XIV_Not assigned	AT3G20820	AT3G20820; Uncharacterized protein	-1.60171e-16	0.41454	-0.254979	0.316173	0	-0.273241	0.210165	0.180892	0	-0.182318	-0.0671166	0.19984		AT3G20820	0.001	0.06922	0.00495	0.001	0.0019	0.00742	0.189	0.822	0.08
nucleus,cytosol	Type X_Protein degradation	AT3G22110	PAC1; Proteasome subunit alpha type-4-A	0	0.151063	0.055701	0.280922	0	0.327331	-0.0248099	0.170139	-1.60171e-16	-0.143187	0.0192493	-0.0357234		AT3G22110	0.22279	0.86759	0.00772	0.0265	0.995	0.3833	0.531	0.997	0.982
mitochondrion	Type IV_Amino acid metabolism	AT3G22200	POP2; Gamma-aminobutyrate transaminase POP2, mitochondrial	0	0.454491	0.160167	0.200063	0	0.285884	0.00399171	0.163859	0	-0.288956	-0.394992	-0.0122492		AT3G22200	0.00993	0.65844	0.41384	0.286	1	0.712	0.493	0.317	1
plastid,cytosol	Type XII_Nutrient uptake	AT3G22890	APS1; ATP sulfurylase 1, chloroplastic	0	-0.160231	0.0104866	-0.200557	0	0.0368047	-0.112246	0.0342171	0	-0.0326707	0.170341	-0.22337		AT3G22890	0.0487	0.996	0.0135	0.962	0.55	0.969	0.984	0.295	0.203
plastid	Type XIV_Not assigned	AT3G23400	PAP6; Probable plastid-lipid-associated protein 6, chloroplastic	0	-0.0155384	-0.320732	-0.188602	0	0.0187339	0.177423	0.141951	3.20343e-16	0.137231	0.222057	0.385188		AT3G23400	0.9881	0.001	0.0217	0.992	0.094	0.219	0.2682	0.0344	0.001
cytosol	Type XIV_Not assigned	AT3G23600	AT3G23600; Uncharacterized protein	0	-0.0276011	-0.195189	-0.400201	0	0.2354	0.114656	-0.00763198	0	-0.151641	-0.0958568	-0.534756		AT3G23600	0.98296	0.15927	0.00365	0.295	0.805	1	0.7564	0.8884	0.0326
plastid	Type IV_Amino acid metabolism	AT3G23940	DHAD; Dihydroxy-acid dehydratase, chloroplastic	0	0.283182	-0.0732397	0.483105	0	0.201246	0.0759503	0.308318	0	0.0194424	0.354521	0.374715		AT3G23940	0.0049	0.7501	0.001	0.0926	0.76085	0.00554	0.99619	0.00526	0.00299
mitochondrion	Type XIII_External stimuli	AT3G23990	CPN60; Chaperonin CPN60, mitochondrial	0	0.164626	0.127546	0.169251	0	0.202674	0.0398847	0.253247	0	-0.100176	-0.0377054	-0.0300668		AT3G23990	0.196	0.387	0.179	0.02194	0.90523	0.00373	0.289	0.874	0.929
peroxisome	Type VII_Redox homeostasis	AT3G24170	ATGR1; Glutathione reductase, cytosolic	3.20343e-16	0.219371	-0.289185	-0.112345	-1.60171e-16	0.229191	0.0231339	0.021796	0	0.416414	0.379707	0.601716		AT3G24170	0.0976	0.0617	0.6289	0.0426	0.9895	0.9912	0.233	0.307	0.039
cytosol	Type XI_Cell wall	AT3G24503	ALDH2C4; Aldehyde dehydrogenase family 2 member C4	0	-0.0797079	-0.413798	-0.481845	0	0.236866	-0.216163	-0.335602	3.20343e-16	0.275583	0.398367	0.288036		AT3G24503	0.484	0.001	0.001	0.0616	0.1709	0.027	0.10119	0.00956	0.08223
cytosol	Type IV_Amino acid metabolism	AT3G25530	GLYR1; Glyoxylate/succinic semialdehyde reductase 1	0	0.284357	-0.0332275	0.243178	0	-0.0809022	-0.00914653	0.0566163	0	0.121494	0.0831773	0.121635		AT3G25530	0.0067	0.9688	0.023	0.791	0.999	0.9	0.837	0.931	0.817
plastid	Type V_Lipid metabolism	AT3G25860	LTA2; Pyruvate dehydrogenase complex component E2 4, chloroplastic	0	0.170126	0.0243456	0.0717167	0	0.239902	0.0930351	-0.286466	0	0.211561	0.392818	0.0614404		AT3G25860	0.131	0.985	0.743	0.193	0.84	0.196	0.4434	0.0475	0.9696
plastid	Type X_Protein biosynthesis	AT3G25920	RPL15; 50S ribosomal protein L15, chloroplastic	0	-0.0148915	0.467648	0.0696973	0	-0.458376	0.444163	0.0848114	-1.60171e-16	-0.317826	-0.27838	-0.7973		AT3G25920	0.9991	0.0018	0.915	0.291	0.12	0.971	0.0229	0.0452	0.001
plastid	Type VII_Redox homeostasis	AT3G26060	ATPRX Q; Peroxiredoxin Q, chloroplastic	0	-0.222107	0.127557	-0.260647	3.20343e-16	-0.13286	-0.0402726	-0.27931	0	-0.0752596	-0.367199	-0.72703		AT3G26060	0.515	0.788	0.403	0.678	0.983	0.182	0.581	0.001	0.001
plastid	Type XIV_Not assigned	AT3G26070	PAP4; Probable plastid-lipid-associated protein 4, chloroplastic	0	0.390178	0.0316784	0.189733	0	0.173015	0.21863	-0.0897045	0	-0.180833	0.0290922	-0.312143		AT3G26070	0.00886	0.99037	0.32542	0.575	0.349	0.908	0.68	0.997	0.35
cytosol	Type XIV_Not assigned	AT3G26450	AT3G26450; Uncharacterized protein	0	0.226277	-0.117019	0.339645	3.20343e-16	-0.0211202	-0.241372	-0.123642	0	0.0587117	0.147026	0.026019		AT3G26450	0.2822	0.8049	0.0538	0.9828	0.0155	0.2622	0.806	0.173	0.977
plastid	Type I_Photosynthesis	AT3G26650	GAPA1; Glyceraldehyde-3-phosphate dehydrogenase GAPA1, chloroplastic	0	0.337136	0.0210977	0.26445	3.20343e-16	-0.209139	0.256943	0.375073	0	-0.170524	0.160072	0.317489		AT3G26650	0.00184	0.99193	0.01603	0.1	0.0129	0.001	0.23794	0.20447	0.00331
nucleus,cytosol	Type X_Protein degradation	AT3G27430	PBB1; Proteasome subunit beta type-7-A	-1.60171e-16	0.153042	-0.0938267	0.187266	0	0.411231	0.0358943	-0.0130982	0	0.052008	0.155248	-0.213308		AT3G27430	0.356	0.755	0.205	0.001	0.974	0.999	0.943	0.387	0.247
plastid	Type IV_Amino acid metabolism	AT3G27740	CARA; Carbamoyl-phosphate synthase small chain, chloroplastic	0	0.129672	-0.127395	0.329178	0	0.212204	-0.17089	0.233778	3.20343e-16	0.166599	0.238972	0.379394		AT3G27740	0.30513	0.38536	0.00124	0.647	0.846	0.575	0.836	0.668	0.261
plastid	Type X_Protein biosynthesis	AT3G27850	RPL12C; 50S ribosomal protein L12-3, chloroplastic	0	-0.481653	0.541707	-0.0608414	0	-0.502531	0.0952674	0.220475	0	-0.522398	-1.18369	-1.08467		AT3G27850	0.08932	0.00468	0.9761	0.164	0.944	0.579	0.000502	0.001	0.001
plastid	Type XIV_Not mapped	AT3G29320	PHS1; Alpha-glucan phosphorylase 1	3.20343e-16	0.181747	0.108338	-0.314406	0	-0.0869071	0.201925	0.420018	3.20343e-16	0.279461	0.0467607	0.301933		AT3G29320	0.487	0.82	0.21	0.9253	0.4537	0.0248	0.254	0.988	0.198
extracellular	Type III_Carbohydrate metabolism	AT3G29360	UGD2; UDP-glucose 6-dehydrogenase 2	-4.80514e-16	0.253172	-0.101628	-0.10414	0	0.191554	0.102781	0.0131778	0	0.328688	0.435721	0.111754		AT3G29360	0.0172	0.58	0.563	0.0252	0.3353	0.9954	0.05955	0.00843	0.78183
golgi,vacuole	Type XII_Solute transport	AT3G42050	VHA-H; V-type proton ATPase subunit H	0	0.155582	0.13218	0.0138243	0	-0.520363	-0.294813	-0.451344	-1.60171e-16	-0.381306	-0.281087	-0.484203		AT3G42050	0.269	0.397	0.998	0.074	0.402	0.123	0.123	0.373	0.049
extracellular	Type XIV_Not assigned	AT3G44100	AT3G44100; Uncharacterized protein	0	0.130773	-0.32495	0.0226557	0	-0.549804	-0.461303	-0.118041	0	-0.143827	-0.337748	0.42287		AT3G44100	0.3132	0.0105	0.9882	0.000124	0.000521	0.441575	0.3417	0.0109	0.001
nucleus	Type XIV_Not assigned	AT3G44110	ATJ3; Chaperone protein dnaJ 3	0	0.0145191	-0.0254636	0.247746	0	0.201707	0.036342	0.0794411	0	0.206148	0.0362737	-0.429107		AT3G44110	0.991	0.956	0.001	0.226	0.982	0.85	0.0483	0.9513	0.001
cytosol	Type VI_Secondary metabolism	AT3G44310	NIT1; Nitrilase 1	0	0.230714	0.189498	0.317052	0	0.274904	0.297406	0.12328	0	0.126219	0.269149	0.0723655		AT3G44310	0.001	0.00412	0.001	0.001	0.001	0.0856	0.138	0.001	0.541
plastid	Type X_Protein biosynthesis	AT3G44890	RPL9; 50S ribosomal protein L9, chloroplastic	0	-0.0852288	0.383682	-0.134249	-1.60171e-16	0.0217195	0.49423	0.0214441	0	-0.168341	-0.600649	-0.713431		AT3G44890	0.79882	0.00204	0.53066	0.9992	0.0279	0.9992	0.65442	0.01918	0.00708
cytosol	Type X_Protein biosynthesis	AT3G45030	RPS20C; 40S ribosomal protein S20-1	-1.60171e-16	-0.080175	0.461694	0.453822	0	0.204391	0.0269601	-0.281736	3.20343e-16	-0.0695068	-0.184126	-0.413179		AT3G45030	0.9521	0.0217	0.0247	0.563	0.998	0.447	0.86733	0.28832	0.00959
plastid	Type VIII_Phytohormone	AT3G45140	LOX2; Lipoxygenase 2, chloroplastic	0	-0.00157235	0.0493086	0.0381659	-1.60171e-16	0.0667535	0.252399	0.162707	0	0.0308679	0.214377	0.437692		AT3G45140	1	0.884	0.941	0.889	0.0745	0.3495	0.9575	0.0196	0.001
mitochondrion	Type XII_Protein transport	AT3G46560	TIM9; Mitochondrial import inner membrane translocase subunit TIM9	0	-0.26767	-0.256374	-0.346775	0	-0.469675	-0.381264	-0.494971	-1.60171e-16	0.0286915	-0.502998	-0.199954		AT3G46560	0.335	0.365	0.177	0.186	0.304	0.161	0.9962	0.0382	0.5169
plastid	Type IX_RNA biosynthesis	AT3G46780	PTAC16; Uncharacterized protein	0	0.236186	0.0107945	0.00655233	0	0.033085	0.119589	0.000549906	0	-0.0264021	-0.0379848	-0.181768		AT3G46780	0.000672	0.995265	0.998927	0.9	0.124	1	0.9552	0.885	0.0373
cytosol	Type III_Carbohydrate metabolism	AT3G46970	PHS2; Alpha-glucan phosphorylase 2, cytosolic	0	0.319203	0.170728	-0.0938382	0	0.0425515	0.464262	-0.360027	-1.60171e-16	0.321241	0.521128	0.724205		AT3G46970	0.071	0.5	0.878	0.998	0.18	0.573	0.6324	0.2235	0.0428
plastid	Type I_Photosynthesis	AT3G47470	LHCA4; Chlorophyll a-b binding protein 4, chloroplastic	0	0.306338	0.0438295	-0.0305528	0	-0.0783302	0.474062	0.518301	0	0.178174	0.537857	0.774954		AT3G47470	0.383	0.995	0.999	0.9749	0.0666	0.0388	0.976	0.491	0.165
extracellular	Type XIV_Not assigned	AT3G47800	AT3G47800; Aldose 1-epimerase	0	0.121214	-0.500423	0.196802	0	0.277807	-0.503922	0.0936051	0	-0.21852	0.0513704	0.297732		AT3G47800	0.7228	0.0316	0.3594	0.1577	0.0357	0.872	0.606	0.986	0.243
plastid	Type I_Photosynthesis	AT3G47860	CHL; Uncharacterized protein	0	-0.033959	-0.190656	-0.264217	3.20343e-16	-0.20108	-0.218487	-0.285752	0	0.145866	-0.103717	0.0645462		AT3G47860	0.9703	0.1764	0.0494	0.06176	0.04114	0.00835	0.0905	0.3492	0.6562
mitochondrion	Type XIV_Not mapped	AT3G48000	ALDH2B4; Aldehyde dehydrogenase family 2 member B4, mitochondrial	0	0.12334	-0.132787	0.0615855	0	0.403436	0.29951	0.213559	0	-0.37435	0.0172969	-0.0993989		AT3G48000	0.163	0.172	0.672	0.0198	0.1127	0.3449	0.104	0.999	0.863
peroxisome	Type XIV_Not assigned	AT3G48140	AT3G48140; Uncharacterized protein	0	0.278529	0.173692	-0.0545329	0	0.0472018	0.295753	0.156241	0	-0.384133	-0.161832	-0.352065		AT3G48140	0.18	0.584	0.976	0.976	0.195	0.563	0.00951	0.28421	0.016
cytosol	Type VIII_Cell cycle	AT3G48150	APC8; Anaphase-promoting complex subunit 8	0	-0.84117	0.149356	-1.81132	0	-0.580949	-1.974	-1.41181	3.20343e-16	-0.758857	-1.87698	0.0521649		AT3G48150	0.654	0.987	0.205	0.4183	0.0283	0.0589	0.785	0.342	1
plastid	Type I_Photosynthesis	AT3G48420	CBBY; Haloacid dehalogenase-like hydrolase domain-containing protein At3g48420	0	0.779218	0.521787	0.641483	0	0.0988936	-0.0091433	0.62906	0	-0.567514	-0.398183	-0.0321227		AT3G48420	0.0297	0.2421	0.1022	0.9488	0.99996	0.00685	0.056	0.186	0.996
plastid	Type IV_Amino acid metabolism	AT3G48560	ALS; Acetolactate synthase, chloroplastic	0	-0.000191352	0.238787	0.742496	3.20343e-16	0.458559	0.18245	0.557915	0	-0.199711	0.353617	0.306716		AT3G48560	1	0.0421	0.001	0.001	0.233	0.001	0.766	0.313	0.39
plastid	Type VI_Coenzyme metabolism	AT3G48730	GSA2; Glutamate-1-semialdehyde 2,1-aminomutase 2, chloroplastic	0	0.202782	0.117724	0.262216	3.20343e-16	0.174769	-0.0255172	0.152508	0	0.00414214	0.348118	0.155867		AT3G48730	0.05456	0.37951	0.00964	0.0111	0.9453	0.0284	1	0.001	0.156
cytosol	Type X_Protein biosynthesis	AT3G48930	RPS11A; 40S ribosomal protein S11-1	0	-0.423067	0.271933	-0.248173	0	0.348369	0.824106	0.0796024	-3.20343e-16	-0.455036	-0.768202	-1.00497		AT3G48930	0.189	0.328	0.571	0.29145	0.00141	0.97797	0.1419	0.0333	0.0108
peroxisome	Type XIV_Not assigned	AT3G48990	AAE3; Oxalate--CoA ligase	0	-0.138122	0.119581	-0.00648737	0	0.342313	0.480923	0.195166	0	0.00794369	0.0551931	-0.794855		AT3G48990	0.4	0.364	1	0.752	0.54	0.937	1	0.9918	0.0322
extracellular	Type XIV_Not assigned	AT3G49110	PER33; Peroxidase 33	-1.60171e-16	0.172659	-0.353182	0.0906679	3.20343e-16	0.330837	-0.079437	-0.184229	0	-0.229363	-0.684704	-0.476931		AT3G49110	0.819	0.493	0.968	0.271	0.974	0.792	0.6168	0.0412	0.1539
extracellular	Type XIV_Not assigned	AT3G49120	PER34; Peroxidase 34	0	-0.143592	-0.794206	-0.701195	0	0.0744559	-0.423578	0.0578469	0	-0.0659726	-0.486241	0.38029		AT3G49120	0.336	0.001	0.001	0.843	0.012	0.917	0.795877	0.000318	0.000127
plastid	Type IV_Amino acid metabolism	AT3G49680	BCAT3; Branched-chain-amino-acid aminotransferase	3.20343e-16	0.322357	0.122338	0.305748	0	0.11878	0.095407	0.0970499	0	0.256788	0.505345	0.454653		AT3G49680	0.0378	0.6697	0.0521	0.426	0.594	0.612	0.3268	0.0165	0.0353
cytosol	Type X_Protein biosynthesis	AT3G49910	RPL26A; 60S ribosomal protein L26-1	0	-0.313861	0.331725	-0.0881507	0	-0.0251198	0.685411	-0.487524	0	-0.533078	-0.761928	-0.65832		AT3G49910	0.1759	0.0557	0.8931	0.9997	0.0606	0.5218	0.107	0.0342	0.0618
plastid	Type I_Photosynthesis	AT3G50820	PSBO2; Oxygen-evolving enhancer protein 1-2, chloroplastic	0	-0.302333	-0.0568606	-0.441844	0	-0.0896716	-0.00925548	-0.444779	0	-0.0283502	-0.334474	-0.583863		AT3G50820	0.1169	0.9489	0.0214	0.626607	0.999095	0.000677	0.931344	0.000165	0.001
nucleus,cytosol	Type X_Protein degradation	AT3G51260	PAD1; Proteasome subunit alpha type-7-A	0	0.264545	-0.0698953	0.162657	0	0.292055	0.332187	0.331494	0	-0.0341846	0.102235	0.0224734		AT3G51260	0.0917	0.9191	0.4175	0.0551	0.0352	0.0353	0.987	0.719	0.995
nucleus	Type XIV_Not assigned	AT3G51800	ATG2; ERBB-3 BINDING PROTEIN 1	0	0.0598638	0.0261717	0.253067	0	0.326678	0.0815791	0.0928928	-1.60171e-16	0.106197	0.195231	-0.169015		AT3G51800	0.8594	0.9853	0.0241	0.00548	0.75634	0.67995	0.559	0.118	0.28
plastid	Type III_Carbohydrate metabolism	AT3G52180	DSP4; Phosphoglucan phosphatase DSP4, chloroplastic	-1.60171e-16	0.396986	-0.158078	-0.251921	0	-0.0692458	0.0665539	-0.0289955	0	0.150244	0.129436	0.143136		AT3G52180	0.001	0.0591	0.0033	0.957	0.95	0.997	0.658	0.718	0.625
mitochondrion	Type II_Cellular respiration	AT3G52300	ATPQ; ATP synthase subunit d, mitochondrial	0	-0.972997	-0.271308	-0.767623	-1.60171e-16	-0.135602	-0.256642	-0.325529	0	0.54271	0.139249	0.107901		AT3G52300	0.242	0.885	0.363	0.853	0.654	0.344	0.0372	0.8611	0.9418
plastid	Type XIV_Not assigned	AT3G52380	CP33; RNA-binding protein CP33, chloroplastic	0	-0.12444	0.442448	0.492605	0	0.309894	0.186187	0.308858	0	0.326734	0.268112	-0.0786444		AT3G52380	0.8258	0.0268	0.0117	0.0267	0.257	0.0146	0.225	0.348	0.972
extracellular	Type X_Protein degradation	AT3G52500	AT3G52500; Uncharacterized protein	0	0.0235556	-0.187272	-0.0266141	0	0.267902	0.647197	0.777333	-1.60171e-16	0.000377098	-0.128242	0.32097		AT3G52500	0.982	0.119	0.976	0.197	0.001	0.001	1	0.6943	0.0288
cytosol	Type X_Protein degradation	AT3G52560	UEV1D-4; Ubiquitin-conjugating enzyme E2 variant 1D	0	0.234342	0.0342703	0.189857	0	0.569458	0.000446155	-0.131952	0	0.316484	0.39837	0.0396572		AT3G52560	0.277	0.993	0.448	0.00385	1	0.84254	0.0722	0.017	0.9866
plastid	Type XIV_Not mapped	AT3G52720	ACA1; Alpha carbonic anhydrase 1, chloroplastic	3.20343e-16	0.332001	0.384196	0.588876	-3.20343e-16	0.512505	-0.0377307	-0.715788	-1.60171e-16	0.206776	0.120965	-0.520103		AT3G52720	0.419	0.2943	0.0442	0.00267	0.99004	0.00554	0.3027	0.7104	0.0166
peroxisome	Type VII_Redox homeostasis	AT3G52880	MDAR1; Monodehydroascorbate reductase 1	0	0.152068	-0.11076	0.0585697	3.20343e-16	0.142578	-0.0646699	0.144733	0	0.0660742	0.109508	0.221899		AT3G52880	0.0277	0.1792	0.5988	0.0437	0.5664	0.04	0.53642	0.16326	0.00172
cytosol	Type II_Cellular respiration	AT3G52930	FBA8; Fructose-bisphosphate aldolase	3.20343e-16	0.116751	-0.0435389	0.0704081	0	0.39995	0.0424907	-0.169062	-1.60171e-16	0.145832	0.0589654	-0.209947		AT3G52930	0.491	0.949	0.813	0.00384	0.97175	0.44817	0.1258	0.7572	0.0416
plastid	Type VII_Redox homeostasis	AT3G52960	PRXIIE; Peroxiredoxin-2E, chloroplastic	0	-0.193085	0.015876	-0.27398	0	-0.0195419	-0.22517	-0.540816	0	0.0880522	-0.029498	-0.393292		AT3G52960	0.2833	0.9979	0.0969	0.994	0.105	0.001	0.58141	0.97203	0.00177
cytosol	Type X_Protein biosynthesis	AT3G53430	RPL12B; 60S ribosomal protein L12-2	0	0.148455	0.0235032	0.431959	3.20343e-16	0.135213	-0.156968	-0.317561	3.20343e-16	0.0317844	-0.0917796	0.00357178		AT3G53430	0.372999	0.992888	0.000512	0.19235	0.16441	0.00409	0.988	0.821	1
plastid	Type XIV_Not assigned	AT3G53460	CP29; 29 kDa ribonucleoprotein, chloroplastic	0	-0.420256	0.538481	0.312274	0	0.192957	-0.0184486	0.409543	3.20343e-16	-0.159386	-0.204427	-0.405194		AT3G53460	0.019	0.001	0.0253	0.374	0.9985	0.0109	0.28583	0.13969	0.00349
cytosol	Type X_Protein biosynthesis	AT3G53890	RPS21B; 40S ribosomal protein S21-1	0	0.0594086	0.452963	0.95417	0	0.346422	-0.137102	0.364424	0	0.368126	0.440147	0.379199		AT3G53890	0.98	0.048	0.001	0.291	0.939	0.292	0.247	0.129	0.264
plastid	Type I_Photosynthesis	AT3G54050	CFBP1; Fructose-1,6-bisphosphatase, chloroplastic	0	0.402631	0.0176186	0.309074	0	0.228281	0.154967	0.329953	0	0.0422144	0.256527	0.401503		AT3G54050	0.001	0.98857	0.00027	0.0108	0.1088	0.001	0.91044	0.00629	0.001
extracellular	Type X_Protein degradation	AT3G54400	AT3G54400; Uncharacterized protein	0	0.178637	-0.231919	-0.0872443	0	-0.0590057	0.0151592	-0.259144	0	-0.120387	-0.136391	-0.187089		AT3G54400	0.1013	0.0585	0.6507	0.8564	0.9964	0.0402	0.3058	0.2227	0.0729
plastid	Type I_Photosynthesis	AT3G54890	LHCA1; Chlorophyll a-b binding protein 6, chloroplastic	0	0.325625	0.180269	0.13178	0	-0.204765	-0.372303	-0.388677	0	-0.0327758	0.0973155	-0.0272612		AT3G54890	0.001	0.0201	0.1112	0.2399	0.0221	0.0172	0.979	0.657	0.988
endoplasmic reticulum	Type XIV_Not mapped	AT3G54960	PDIL1-3; Protein disulfide isomerase-like 1-3	0	-1.00233	-0.639874	-0.874867	0	-0.166823	-0.683119	-0.2877	0	0.345163	-0.326306	-0.3496		AT3G54960	0.001	0.00336	0.001	0.7508	0.0486	0.4491	0.569	0.745	0.712
plastid	Type X_Protein modification	AT3G55040	GSTL2; Glutathione S-transferase L2, chloroplastic	3.20343e-16	-0.397433	-0.107966	-0.332079	0	0.0338176	-0.0914569	-0.288456	0	0.286418	0.548944	-0.169615		AT3G55040	0.0519	0.7927	0.1077	0.981	0.7979	0.0797	0.29635	0.00936	0.76883
plastid	Type I_Photosynthesis	AT3G55330	PPL1; PsbP-like protein 1, chloroplastic	-1.60171e-16	0.395661	-0.00590233	0.476684	3.20343e-16	-0.158292	0.217488	0.623657	3.20343e-16	-0.0619927	-0.0719656	0.354418		AT3G55330	0.001	1	0.001	0.393	0.105	0.001	0.88953	0.84247	0.00301
cytosol	Type II_Cellular respiration	AT3G55440	CTIMC; Triosephosphate isomerase, cytosolic	0	0.164891	-0.01918	0.0794772	0	0.0778953	0.101763	0.174016	0	-0.100579	-0.0140278	-0.00494181		AT3G55440	0.0192	0.9764	0.3834	0.5223	0.3122	0.0361	0.187	0.987	0.999
plastid	Type I_Photosynthesis	AT3G55800	SBPASE; Sedoheptulose-1,7-bisphosphatase, chloroplastic	-1.60171e-16	0.325274	0.131071	0.554698	0	0.402672	0.224039	0.524796	0	0.207871	0.415082	0.770653		AT3G55800	0.001	0.0792	0.001	0.001	0.0198	0.001	0.00671	0.001	0.001
nucleus,cytosol	Type X_Protein biosynthesis	AT3G56150	TIF3C1; Eukaryotic translation initiation factor 3 subunit C	0	-0.110041	0.485367	-0.00778016	0	1.0693	0.547252	0.875427	0	0.51314	0.370083	0.112705		AT3G56150	0.9056	0.0202	1	0.0465	0.5158	0.106	0.724	0.88	0.996
peroxisome	Type XII_Nutrient uptake	AT3G56240	CCH; Copper transport protein CCH	3.20343e-16	-0.682409	0.0105517	-0.543752	0	-0.1554	1.06678	1.29964	0	-0.220553	-0.479903	-0.304408		AT3G56240	0.0218	0.9999	0.0614	0.97113	0.00341	0.001	0.5187	0.0748	0.2952
plastid	Type XIV_Not assigned	AT3G56650	PPD6; PsbP domain-containing protein 6, chloroplastic	3.20343e-16	-0.051418	-0.0548709	0.0316148	0	-0.177507	-0.180663	-0.135307	0	0.101509	-0.288471	-0.166681		AT3G56650	0.943	0.933	0.984	0.174	0.165	0.35	0.4798	0.0161	0.1876
extracellular	Type XIV_Not mapped	AT3G57260	BGL2; Glucan endo-1,3-beta-glucosidase, acidic isoform	3.20343e-16	-0.771965	-1.49341	-4.31969	0	-0.154274	-2.11674	-1.32761	0	0.529398	-1.76768	-0.167416		AT3G57260	0.001	0.001	0.001	0.246	0.001	0.001	0.02702	0.00101	0.81682
cytosol	Type XI_Cytoskeleton	AT3G57410	VLN3; Villin-3	0	0.244452	-0.044056	0.271869	-3.20343e-16	0.735072	0.259048	0.0245138	0	0.0984503	0.262014	-0.432069		AT3G57410	0.354	0.991	0.268	0.00188	0.48359	0.99906	0.949	0.49	0.325
plastid	Type VI_Nucleotide metabolism	AT3G57610	PURA; Adenylosuccinate synthetase, chloroplastic	0	0.317018	-0.242496	0.277762	0	0.403484	0.206369	0.255633	0	-0.0602515	0.171533	0.212331		AT3G57610	0.0742	0.3429	0.137	0.0179	0.3619	0.199	0.983	0.685	0.531
plastid	Type IV_Amino acid metabolism	AT3G58610	AT3G58610; Ketol-acid reductoisomerase, chloroplastic	0	-0.0852771	0.35481	0.312998	3.20343e-16	0.194458	0.241983	0.399046	0	0.0868681	0.602258	0.496404		AT3G58610	0.56387	0.001	0.000437	0.3034	0.15159	0.00715	0.726	0.001	0.001
golgi,vacuole	Type XII_Solute transport	AT3G58730	VHA-D; V-type proton ATPase subunit D	0	0.375419	0.0425516	0.252378	0	-0.0250012	0.452511	0.390971	0	-0.51251	-0.0906444	-0.218912		AT3G58730	0.00896	0.9745	0.11021	0.9952	0.00187	0.00759	0.209	0.957	0.675
cytosol	Type VI_Coenzyme metabolism	AT3G59970	MTHFR1; Methylenetetrahydrofolate reductase 1	0	0.0630734	0.108549	0.0936425	0	0.149425	0.172535	0.261485	0	0.0753662	0.249501	-0.23491		AT3G59970	0.564	0.163	0.259	0.4703	0.3533	0.0851	0.7432	0.0216	0.0758
plastid	Type I_Photosynthesis	AT3G60750	TKL-1; Transketolase-1, chloroplastic	0	0.21872	0.0339841	0.291316	-1.60171e-16	0.169325	0.0668274	0.190453	0	-0.0551627	0.216306	0.0623788		AT3G60750	0.001	0.782	0.001	0.001	0.22	0.001	0.628242	0.000874	0.510438
plastid,mitochondrion	Type XIV_Not assigned	AT3G60810	AT3G60810; Uncharacterized protein	0	-0.225517	0.023867	-0.284148	0	0.0847201	-0.343013	-1.17921	0	0.0679208	-0.545528	-1.08352		AT3G60810	0.225	0.994	0.108	0.7848	0.0367	0.001	0.8191	0.0004	0.001
plasma membrane	Type XIV_Not assigned	AT3G61260	AT3G61260; Uncharacterized protein At3g61260	0	-0.20139	0.358778	0.466316	0	-0.198346	-0.372591	-0.548504	3.20343e-16	-0.135643	-0.31584	-0.288965		AT3G61260	0.798	0.275	0.101	0.17407	0.00842	0.001	0.23953	0.00386	0.00699
mitochondrion	Type XIV_Not mapped	AT3G61440	CYSC1; Bifunctional L-3-cyanoalanine synthase/cysteine synthase C1, mitochondrial	0	0.275736	-0.295511	-0.0424888	-1.60171e-16	0.195748	-0.0934004	0.0423265	-1.60171e-16	0.0728098	0.194009	0.172715		AT3G61440	0.00571	0.01458	0.92893	0.00662	0.33474	0.82062	0.684	0.0475	0.0862
plastid	Type X_Protein modification	AT3G62030	ROC4; Peptidyl-prolyl cis-trans isomerase CYP20-3, chloroplastic	0	0.379001	-0.0306717	0.339247	3.20343e-16	-0.0867266	0.0668299	0.26027	3.20343e-16	-0.0876171	0.0947699	0.215639		AT3G62030	0.001	0.97583	0.00144	0.36	0.52	0.001	0.4021	0.29526	0.00362
extracellular	Type XIV_Not mapped	AT3G62110	AT3G62110; Uncharacterized protein	0	0.17574	-0.230146	0.0284185	0	-0.0854342	-0.385057	-0.614204	0	0.15444	-0.179884	-0.458791		AT3G62110	0.0972	0.0527	0.9737	0.565044	0.000533	0.001	0.4581	0.4298	0.0164
plastid	Type XIV_Not assigned	AT3G62410	CP12-2; Calvin cycle protein CP12-2, chloroplastic	0	0.440295	0.223538	0.668042	0	0.711586	0.530514	1.31485	0	0.42793	-0.3572	0.37189		AT3G62410	0.14485	0.67566	0.00986	0.001	0.0261	0.001	0.0116	0.1569	0.0328
mitochondrion	Type X_Protein biosynthesis	AT3G62530	AT3G62530; Uncharacterized protein	0	0.0439844	0.435805	0.33508	0	0.263163	0.338215	0.605327	0	-0.258794	-0.273358	-0.0977731		AT3G62530	0.95724	0.001	0.00747	0.1622	0.0381	0.001	0.172	0.17	0.792
endoplasmic reticulum	Type XII_Vesicle trafficking	AT3G62560	AT3G62560; GTP-binding protein SAR1B	0	0.248881	0.23088	0.0913742	0	-0.116915	0.497874	0.478268	0	0.307074	-0.191696	0.197696		AT3G62560	0.236	0.293	0.882	0.74214	0.001	0.00299	0.745	0.947	0.882
endoplasmic reticulum	Type X_Protein modification	AT3G62600	ERDJ3B; DnaJ protein ERDJ3B	3.20343e-16	-0.727713	-0.394289	-1.15671	0	-0.318491	-0.711635	-0.458375	0	0.439055	-0.458036	0.322696		AT3G62600	0.001	0.0365	0.001	0.2716	0.0125	0.1124	0.0261	0.1547	0.1644
cytosol	Type X_Protein biosynthesis	AT3G62870	RPL7AB; 60S ribosomal protein L7a-2	-1.60171e-16	-0.132016	0.153184	-0.046607	0	0.0796796	0.417519	0.268765	-1.60171e-16	-0.0388113	-0.15485	0.570361		AT3G62870	0.6	0.414	0.963	0.89831	0.00942	0.1379	0.99502	0.82739	0.00647
plastid	Type IX_RNA processing	AT3G63140	CSP41A; Chloroplast stem-loop binding protein of 41 kDa a, chloroplastic	0	0.370947	0.0968254	0.279002	-1.60171e-16	0.1372	0.197079	-0.197127	3.20343e-16	0.0239281	0.196506	-0.216528		AT3G63140	0.001	0.44922	0.00222	0.1148	0.0149	0.0351	0.93469	0.00135	0.00233
plastid	Type XIV_Not assigned	AT3G63160	AT3G63160; Uncharacterized protein	0	-0.0734875	0.0897702	0.332545	0	-0.401545	0.768061	0.293642	0	-0.375985	-0.0164522	0.479828		AT3G63160	0.973	0.935	0.143	0.36914	0.00674	0.42604	0.573	1	0.184
plastid	Type X_Protein biosynthesis	AT3G63490	RPL1; 50S ribosomal protein L1, chloroplastic	0	0.392709	0.235956	0.538185	0	0.0809697	0.291365	0.183087	-1.60171e-16	-0.0424065	0.293608	0.0912546		AT3G63490	0.001	0.0281	0.001	0.3951	0.001	0.0113	0.94703	0.00746	0.64303
plastid	Type X_Protein biosynthesis	AT4G01310	RPL5; 50S ribosomal protein L5, chloroplastic	-1.60171e-16	0.401812	0.2939	0.454019	0	-0.114548	0.344759	0.193646	3.20343e-16	-0.296956	-0.022958	-0.138227		AT4G01310	0.00138	0.02136	0.001	0.62718	0.00552	0.17201	0.0133	0.9865	0.3057
extracellular	Type X_Protein degradation	AT4G01610	CATHB3; Uncharacterized protein	3.20343e-16	0.15607	-0.611524	-0.78668	-1.60171e-16	-0.247559	-0.664618	-0.421719	0	0.227354	-0.237794	0.216343		AT4G01610	0.164	0.001	0.001	0.016	0.001	0.001	0.051	0.1082	0.0662
plastid	Type VI_Coenzyme metabolism	AT4G01690	PPOX1; Protoporphyrinogen oxidase 1, chloroplastic	0	0.255982	-0.010106	0.56425	0	-0.307958	0.145315	0.0808481	-1.60171e-16	-0.844934	0.237049	-0.480272		AT4G01690	0.4971	0.9999	0.0204	0.194	0.62	0.9	0.134	0.745	0.495
plastid	Type XII_Protein transport	AT4G01800	AGY1; Protein translocase subunit SECA1, chloroplastic	0	0.133571	0.294683	0.524293	0	0.0559075	0.19334	0.583645	0	0.120365	0.196879	-0.12634		AT4G01800	0.7761	0.1945	0.0057	0.9929	0.7771	0.0455	0.9	0.674	0.939
cytosol	Type X_Protein modification	AT4G02520	GSTF2; Glutathione S-transferase F2	0	-0.212805	-0.870151	-1.12017	0	0.366999	-0.642058	0.168882	0	0.229938	-0.379429	0.0914812		AT4G02520	0.00647	0.001	0.001	0.001	0.001	0.0884	0.001	0.001	0.138
plastid	Type I_Photosynthesis	AT4G02530	AT4G02530; Thylakoid lumenal 16.5 kDa protein, chloroplastic	0	-0.0558286	0.339808	0.181792	0	-0.491298	-0.398955	-0.311772	0	0.0927229	-0.0395137	-0.451122		AT4G02530	0.987	0.201	0.645	0.0105	0.0173	0.0721	0.943	0.997	0.333
plastid	Type I_Photosynthesis	AT4G02770	PSAD1; Photosystem I reaction center subunit II-1, chloroplastic	0	0.315225	0.020732	-0.254964	0	0.339955	0.13756	-0.817584	3.20343e-16	-0.000175575	0.0132144	-0.890253		AT4G02770	0.001	0.9845	0.0136	0.00376	0.37969	0.001	1	0.992	0.001
mitochondrion	Type X_Protein biosynthesis	AT4G02930	TUFA; Elongation factor Tu, mitochondrial	-1.60171e-16	-0.0484856	0.0523302	0.15126	0	0.458271	-0.410646	0.0787157	0	0.145278	0.114365	-0.144764		AT4G02930	0.868	0.828	0.123	0.001	0.0161	0.8458	0.466	0.678	0.545
plastid	Type I_Photosynthesis	AT4G03280	PETC; Cytochrome b6-f complex iron-sulfur subunit, chloroplastic	0	-0.141142	0.058091	-0.423526	0	0.146781	-0.00584212	-0.613567	0	-0.16588	-0.375974	-0.707619		AT4G03280	0.5562	0.9274	0.0171	0.6553	1	0.0145	0.23631	0.00475	0.001
plastid	Type VII_Redox homeostasis	AT4G03520	ATHM2; Thioredoxin M2, chloroplastic	0	-0.356824	-0.780843	-0.304725	0	-0.236313	-0.558713	-0.101701	0	-0.0301924	-0.659823	-0.326392		AT4G03520	0.0383	0.001	0.0787	0.0684	0.001	0.5826	0.89	0.001	0.001
plastid	Type XIV_Not assigned	AT4G04020	PAP1; Probable plastid-lipid-associated protein 1, chloroplastic	0	0.277236	0.355169	0.757098	0	0.0197129	-0.147009	-0.0210484	3.20343e-16	0.026617	0.0575446	0.105209		AT4G04020	0.2238	0.0548	0.001	0.997	0.513	0.996	0.998	0.981	0.899
plastid	Type I_Photosynthesis	AT4G04640	ATPC1; ATP synthase gamma chain 1, chloroplastic	0	0.351357	0.121466	0.0857107	0	-0.0834195	0.180367	0.125358	0	-0.13605	0.267818	0.162085		AT4G04640	0.001	0.185	0.444	0.6509	0.0801	0.2961	0.28816	0.00483	0.11946
plastid	Type I_Photosynthesis	AT4G05180	PSBQ2; Oxygen-evolving enhancer protein 3-2, chloroplastic	0	0.151863	0.0265398	-0.396313	0	-0.295468	-0.0484429	-0.863609	-1.60171e-16	0.0689003	-0.021704	-0.635411		AT4G05180	0.631	0.997	0.104	0.0746	0.9531	0.001	0.725	0.987	0.001
plastid	Type XIV_Not mapped	AT4G05390	RFNR1; Ferredoxin--NADP reductase, root isozyme 1, chloroplastic	0	-0.441938	-0.0590924	-0.553097	-1.60171e-16	-0.831095	-0.195257	0.0706369	0	-0.135832	-0.0160646	0.553058		AT4G05390	0.00917	0.92226	0.00195	0.00121	0.49483	0.93194	0.496	0.998	0.001
cytosol	Type XIV_Not assigned	AT4G09000	GRF1; 14-3-3-like protein GF14 chi	0	0.0337443	-0.0108145	0.012901	0	0.0648088	0.22443	0.433261	3.20343e-16	-0.0352413	0.166688	0.175322		AT4G09000	0.804	0.991	0.985	0.5815	0.0022	0.001	0.86742	0.01287	0.00899
plastid	Type VII_Redox homeostasis	AT4G09010	APX4; Thylakoid lumenal 29 kDa protein, chloroplastic	0	0.362204	-0.0990986	0.291515	0	0.0704212	-0.0323288	0.0120243	0	0.0448866	0.246062	0.47012		AT4G09010	0.001	0.461023	0.000916	0.755	0.969	0.998	0.9084	0.0131	0.001
cytosol	Type VI_Nucleotide metabolism	AT4G09320	NDK1; Nucleoside diphosphate kinase 1	0	0.0641336	0.0552263	0.265097	0	0.0532274	0.40955	0.527574	-1.60171e-16	-0.0749027	0.0899106	0.263856		AT4G09320	0.78462	0.84823	0.00755	0.718	0.001	0.001	0.837	0.7236	0.0362
plastid	Type I_Photosynthesis	AT4G09650	ATPD; ATP synthase subunit delta, chloroplastic	0	0.0939098	0.176267	-0.134956	0	-0.409302	0.861009	0.727389	0	-0.291909	-0.290291	-0.128015		AT4G09650	0.789	0.345	0.625	0.52774	0.00285	0.01609	0.0219	0.0228	0.4068
plastid	Type XIV_Not assigned	AT4G10300	AT4G10300; Uncharacterized protein	0	-0.436971	0.160623	-0.327119	0	-0.253729	-0.604574	-0.220448	0	0.0994042	-0.529115	0.0868723		AT4G10300	0.502	0.908	0.639	0.17851	0.00218	0.26027	0.933	0.13	0.948
plastid	Type I_Photosynthesis	AT4G10340	LHCB5; Chlorophyll a-b binding protein CP26, chloroplastic	0	0.325678	0.166785	0.197937	0	-0.206147	0.214022	0.163553	-1.60171e-16	-0.153924	0.188463	0.34509		AT4G10340	0.0123	0.3088	0.1861	0.428	0.29	0.507	0.5792	0.3357	0.0242
mitochondrion	Type VI_Nucleotide metabolism	AT4G11010	NDPK3; Nucleoside diphosphate kinase III, chloroplastic/mitochondrial	-1.60171e-16	0.280611	-0.169582	-0.00834657	0	-0.102021	0.0808287	-0.0149061	0	0.149987	-0.0967999	0.198457		AT4G11010	0.0194	0.3115	0.9996	0.658	0.754	0.998	0.833	0.943	0.655
cytosol	Type XIII_External stimuli	AT4G11260	SGT1B; Protein SGT1 homolog B	0	-0.0948936	-0.390169	-0.343985	0	0.0821382	-0.492434	-0.769057	3.20343e-16	-0.137857	-0.328112	-0.47068		AT4G11260	0.779	0.0176	0.0347	0.975	0.233	0.109	0.907	0.544	0.308
mitochondrion	Type VII_Redox homeostasis	AT4G11600	GPX6; Probable phospholipid hydroperoxide glutathione peroxidase 6, mitochondrial	0	-0.495224	-0.378959	-0.593849	-1.60171e-16	0.199651	0.278921	0.186869	0	0.165389	-0.206637	-0.0551223		AT4G11600	0.00447	0.02345	0.00125	0.468	0.203	0.522	0.307	0.24	0.933
plasma membrane	Type VI_Polyamine metabolism	AT4G12290	AT4G12290; Amine oxidase	0	-0.143371	-0.835146	-1.23964	0	-0.744848	-1.06902	-1.09619	0	-0.555317	-1.36483	-0.356156		AT4G12290	0.581751	0.000157	0.001	0.00558	0.001	0.001	0.0184	0.001	0.1268
mitochondrion	Type XIV_Not assigned	AT4G12340	AT4G12340; Uncharacterized protein	0	-0.27005	-0.00826534	-0.0996698	0	0.113869	-0.391941	-0.378221	0	0.186916	-0.348118	-0.507482		AT4G12340	0.106	1	0.736	0.5779	0.014	0.0172	0.06691	0.00377	0.001
plasma membrane	Type XIV_Not mapped	AT4G12420	SKU5; Monocopper oxidase-like protein SKU5	3.20343e-16	0.11756	-0.252077	0.485366	0	-0.177463	0.13417	0.244661	-1.60171e-16	-0.129766	-0.0313343	0.228731		AT4G12420	0.72516	0.30497	0.00194	0.394	0.526	0.098	0.5352	0.9814	0.0659
plasma membrane	Type XI_Cell wall	AT4G12730	FLA2; Fasciclin-like arabinogalactan protein 2	0	-0.265588	0.00288435	-0.247301	0	-0.197743	-0.0778066	-0.362163	0	-0.00861304	-0.269129	-0.44136		AT4G12730	0.183	1	0.224	0.1337	0.7424	0.0057	0.99951	0.05608	0.00274
plastid	Type I_Photosynthesis	AT4G12800	PSAL; Photosystem I reaction center subunit XI, chloroplastic	0	0.010288	0.212451	-0.184669	0	-0.231855	0.73965	0.0816908	3.20343e-16	0.358132	1.4918	2.03204		AT4G12800	1	0.746	0.878	0.949	0.155	0.998	0.9794	0.1514	0.0217
extracellular	Type XIV_Not assigned	AT4G12880	ENODL19; Uncharacterized protein	0	0.096692	-0.355913	-0.530984	0	0.0292349	-0.187579	-0.944544	0	-0.0646075	-0.56325	-1.15532		AT4G12880	0.54989	0.00557	0.001	0.985	0.265	0.001	0.81	0.001	0.001
extracellular	Type X_Protein degradation	AT4G12910	SCPL20; Serine carboxypeptidase-like 20	3.20343e-16	-0.0501792	-0.311549	-0.291402	-1.60171e-16	-0.423863	0.0496654	-0.400722	0	-0.346721	-0.082365	-0.2463		AT4G12910	0.967	0.12	0.15	0.00168	0.9109	0.00275	0.0493	0.8473	0.1807
plastid	Type IV_Amino acid metabolism	AT4G13430	IIL1; 3-isopropylmalate dehydratase large subunit	0	-0.15642	-0.10181	-0.214244	-1.60171e-16	0.1131	-0.0305124	0.0435858	3.20343e-16	0.166854	0.231837	0.0361191		AT4G13430	0.0854	0.3268	0.017	0.542	0.983	0.95	0.1308	0.0227	0.9512
cytosol	Type I_Photosynthesis	AT4G13930	SHM4; Serine hydroxymethyltransferase 4	0	0.213407	0.0728136	0.230223	0	0.0843992	0.205098	-0.00168206	3.20343e-16	0.291157	0.438724	0.185878		AT4G13930	0.01037	0.59008	0.00539	0.5652	0.0297	1	0.154	0.0146	0.4982
cytosol	Type VI_Coenzyme metabolism	AT4G13940	SAHH1; Adenosylhomocysteinase 1	0	0.134077	0.175915	0.150002	0	0.190111	0.155507	0.217947	3.20343e-16	0.0582249	0.185174	0.116971		AT4G13940	0.2488	0.0916	0.1744	0.0873	0.1944	0.0425	0.6855	0.0163	0.1745
cytosol	Type IV_Amino acid metabolism	AT4G14880	OASA1; Cysteine synthase 1	0	0.0303667	-0.106636	-0.121362	-1.60171e-16	0.239961	0.124041	-0.118316	0	-0.0214048	-0.0444387	-0.255039		AT4G14880	0.906	0.197	0.128	0.001	0.105	0.172	0.96172	0.76557	0.00112
plastid,cytosol	Type III_Carbohydrate metabolism	AT4G15530	PPDK; Pyruvate, phosphate dikinase 1, chloroplastic	3.20343e-16	0.341869	-0.630554	-0.590253	0	-0.365689	-0.420839	-0.347119	0	0.0848078	-0.191443	0.329931		AT4G15530	0.0661	0.0125	0.018	0.167	0.106	0.194	0.929	0.663	0.125
plastid	Type VI_Secondary metabolism	AT4G15560	DXS; 1-deoxy-D-xylulose-5-phosphate synthase, chloroplastic	3.20343e-16	-0.0236381	0.0513582	0.231557	0	0.479106	0.322079	0.656842	0	-0.181124	0.0285533	0.038669		AT4G15560	0.999	0.991	0.423	0.02349	0.27992	0.00216	0.792	0.998	0.995
plastid	Type V_Lipid metabolism	AT4G16155	LPD2; Dihydrolipoyl dehydrogenase 2, chloroplastic	0	-0.0638224	0.242674	0.109452	-1.60171e-16	0.250637	-0.169581	-0.441211	0	0.0127679	0.0689696	-0.49304		AT4G16155	0.8891	0.0597	0.5953	0.001	0.0525	0.001	0.998	0.767	0.001
extracellular	Type XIV_Not assigned	AT4G16500	CYS4; Cysteine proteinase inhibitor 4	3.20343e-16	-0.239659	-0.159797	-0.342632	3.20343e-16	0.0485394	-0.277996	-0.430915	0	0.017904	-0.389885	-0.512828		AT4G16500	0.2542	0.5385	0.0806	0.9577	0.1287	0.0176	0.99529	0.00568	0.001
plastid	Type I_Photosynthesis	AT4G17600	LIL3.1; Uncharacterized protein	0	-0.107897	0.228979	0.367317	0	-0.511531	-0.562611	-0.300301	0	0.232002	0.505769	0.567542		AT4G17600	0.69567	0.10578	0.00476	0.0282	0.0119	0.2649	0.4908	0.0246	0.0196
plastid	Type X_Protein modification	AT4G17740	CTPA2; Carboxyl-terminal-processing peptidase 2, chloroplastic	0	-0.496971	-0.340181	-0.708415	0	-0.517252	-0.0543826	-0.0204132	0	0.317118	0.188961	0.0108255		AT4G17740	0.01913	0.10662	0.00199	0.0127	0.9607	0.9976	0.108	0.486	1
plastid	Type VI_Nucleotide metabolism	AT4G18440	AT4G18440; Adenylosuccinate lyase	0	-0.0414114	0.17848	0.0364085	0	0.164818	0.382237	0.321533	3.20343e-16	-0.0562446	0.176423	-0.214282		AT4G18440	0.894	0.0397	0.9183	0.4404	0.0118	0.0401	0.8455	0.0874	0.0829
plastid	Type VI_Coenzyme metabolism	AT4G18480	CHLI1; Magnesium-chelatase subunit ChlI-1, chloroplastic	0	0.0246328	0.36049	0.446959	0	0.216292	0.195009	0.319867	0	0.0123247	0.191586	0.116164		AT4G18480	0.99309	0.00595	0.001	0.1179	0.1762	0.0113	0.999	0.178	0.559
extracellular	Type XI_Cell wall	AT4G19410	AT4G19410; Pectin acetylesterase 7	0	-0.0846479	-0.246341	-0.380054	0	-0.0712088	-0.317344	-0.478154	0	-0.229883	-0.552205	-0.749927		AT4G19410	0.60727	0.02556	0.00126	0.7961	0.0161	0.001	0.046	0.001	0.001
plastid	Type X_Protein biosynthesis	AT4G20360	TUFA; Elongation factor Tu, chloroplastic	0	0.142698	0.243886	0.21347	0	0.087122	0.15479	0.084052	0	-0.218411	-0.135907	-0.183309		AT4G20360	0.07228	0.00129	0.00473	0.601	0.17	0.627	0.001	0.03143	0.00434
plastid	Type X_Protein degradation	AT4G20850	TPP2; Tripeptidyl-peptidase 2	0	-0.0402486	-0.226157	-0.184735	0	-0.0493154	-0.306904	-0.0922885	0	0.222839	0.222715	0.260977		AT4G20850	0.639407	0.001	0.000817	0.9159	0.0204	0.6603	0.192	0.192	0.103
plastid	Type VI_Coenzyme metabolism	AT4G20960	PYRD; Riboflavin biosynthesis protein PYRD, chloroplastic	-1.60171e-16	0.00637597	-0.0841227	-0.0922074	0	-0.0188393	0.0190845	0.123551	0	0.175304	0.328079	0.691262		AT4G20960	0.999	0.442	0.459	0.998	0.998	0.681	0.862	0.41	0.018
plastid	Type III_Carbohydrate metabolism	AT4G21210	RP1; Pyruvate, phosphate dikinase regulatory protein 1, chloroplastic	3.20343e-16	-0.120582	0.391891	0.609734	0	0.25818	0.071027	0.612131	0	0.293063	0.193915	0.915779		AT4G21210	0.7923	0.0155	0.001	0.5733	0.9837	0.0341	0.252	0.621	0.001
plastid	Type I_Photosynthesis	AT4G21280	PSBQ1; Oxygen-evolving enhancer protein 3-1, chloroplastic	0	-0.0824405	0.226517	0.143774	0	-0.0947813	-0.215097	-0.266916	0	0.239066	-0.0288387	-0.2269		AT4G21280	0.947	0.421	0.751	0.7362	0.1903	0.0905	0.00633	0.96312	0.0281
extracellular	Type XIV_Not assigned	AT4G21650	SBT3.13; Uncharacterized protein	3.20343e-16	-0.0587693	-0.736396	-0.266844	-1.60171e-16	-0.0910843	-0.563031	-0.674454	0	-0.187952	-0.577942	-0.7196		AT4G21650	0.9868	0.0385	0.5492	0.82611	0.00401	0.00101	0.793	0.131	0.145
plastid	Type XIV_Not assigned	AT4G21860	MSRB2; Peptide methionine sulfoxide reductase B2, chloroplastic	3.20343e-16	-0.240424	-0.0624576	-0.18968	0	-0.044735	0.197873	0.193585	-1.60171e-16	0.168446	-0.0335547	0.269187		AT4G21860	0.251	0.938	0.414	0.983	0.391	0.409	0.1589	0.9687	0.0114
extracellular	Type XIV_Not assigned	AT4G21960	PER42; Peroxidase 42	0	0.0428702	-0.356392	-1.15848	0	-0.00975816	-0.195176	-1.22289	-1.60171e-16	-0.21411	-1.22845	-0.819962		AT4G21960	0.93623	0.00776	0.001	0.9984	0.0644	0.001	0.39366	0.001	0.00269
extracellular	Type XIV_Not assigned	AT4G23170	CRK9; Putative cysteine-rich receptor-like protein kinase 9	0	-0.493201	-0.671592	-1.03131	0	-0.0908221	-0.794793	-0.58105	-1.60171e-16	0.276143	-0.457494	0.0537592		AT4G23170	0.001	0.001	0.001	0.739	0.001	0.001	0.0679	0.0157	0.9491
peroxisome	Type XIV_Not mapped	AT4G23600	CORI3; Cystine lyase CORI3	0	0.673108	0.0950685	0.467572	0	0.424597	0.521681	-0.443834	0	-0.0540695	0.155172	-0.0731762		AT4G23600	0.001	0.83498	0.00296	0.0306	0.00582	0.10867	0.973	0.599	0.94
cytosol	Type XIV_Not assigned	AT4G23670	AT4G23670; Uncharacterized protein	0	0.192859	0.125839	0.70677	0	-0.16456	-0.0840808	-0.0248748	-1.60171e-16	0.0142873	0.0721144	0.022651		AT4G23670	0.215	0.548	0.001	0.096	0.526	0.971	0.992	0.539	0.971
plasma membrane	Type XIV_Not mapped	AT4G23850	LACS4; Long chain acyl-CoA synthetase 4	3.20343e-16	0.182808	0.10412	-0.0427902	0	-0.0192835	0.0636598	0.523652	-4.80514e-16	0.918105	1.03813	1.18586		AT4G23850	0.586	0.883	0.991	0.9996	0.9869	0.0465	0.12809	0.03911	0.00574
endoplasmic reticulum	Type XIII_External stimuli	AT4G24190	HSP90-7; Endoplasmin homolog	-1.60171e-16	-0.38028	-0.230173	-0.802053	0	-0.0595335	-0.14298	0.247173	0	-0.0283359	0.0177969	0.441018		AT4G24190	0.00108	0.03536	0.001	0.968	0.735	0.251	0.999	1	0.239
plastid	Type XIII_External stimuli	AT4G24280	HSP70-6; Heat shock 70 kDa protein 6, chloroplastic	0	-0.098405	0.270756	0.299399	0	0.129065	0.085974	0.320625	0	-0.139424	-0.156575	-0.156834		AT4G24280	0.47344	0.00242	0.001	0.276	0.592	0.001	0.1156	0.0718	0.0715
plastid	Type III_Carbohydrate metabolism	AT4G24620	PGI1; Glucose-6-phosphate isomerase 1, chloroplastic	0	0.174592	0.148849	0.152838	0	-0.0667533	0.125676	0.46579	0	-0.490852	0.324711	0.101408		AT4G24620	0.0915	0.1739	0.1582	0.95921	0.76555	0.00886	0.0515	0.078	0.843
plastid	Type IX_RNA processing	AT4G24770	CP31A; 31 kDa ribonucleoprotein, chloroplastic	0	-0.353047	0.268381	-0.0139114	3.20343e-16	-0.190419	0.0458781	0.359177	0	-0.0972636	-0.10216	-0.0474716		AT4G24770	0.0282	0.0399	0.9986	0.6598	0.9889	0.0997	0.936	0.927	0.991
plastid	Type VII_Redox homeostasis	AT4G25100	FSD1; Superoxide dismutase [Fe] 1, chloroplastic	0	0.183813	0.560326	-0.53424	0	-0.0684187	0.450869	-0.321854	0	-0.0574194	0.0629675	-0.26387		AT4G25100	0.114	0.001	0.001	0.979	0.055	0.406	0.981	0.973	0.448
plastid	Type XIV_Not mapped	AT4G25130	MSR4; Peptide methionine sulfoxide reductase A4, chloroplastic	0	-0.359074	-0.0939612	-0.169556	-1.60171e-16	0.294559	0.623139	0.895051	0	0.194343	0.0797207	0.31713		AT4G25130	0.0202	0.7326	0.3331	0.28462	0.00332	0.001	0.12159	0.7501	0.00532
cytosol	Type X_Protein biosynthesis	AT4G25740	RPS10A; 40S ribosomal protein S10-1	0	0.104225	0.332848	0.388866	0	0.277985	0.217888	0.190563	0	-0.165275	0.310462	-0.283186		AT4G25740	0.70381	0.01523	0.00415	0.0165	0.0739	0.1352	0.798	0.258	0.482
plastid	Type VI_Coenzyme metabolism	AT4G26500	SUFE1; SufE-like protein 1, chloroplastic/mitochondrial	0	-0.262837	-0.1274	-0.262905	-1.60171e-16	0.219909	-0.12803	-0.318963	3.20343e-16	0.246608	0.0687853	-0.36778		AT4G26500	0.04	0.414	0.0398	0.0783	0.5043	0.0297	0.03256	0.81417	0.00949
plastid	Type II_Cellular respiration	AT4G26530	FBA5; Fructose-bisphosphate aldolase	0	0.255289	0.0364361	0.937748	0	0.117129	0.2442	0.506437	0	-0.162116	0.409711	0.64051		AT4G26530	0.00954	0.94638	0.001	0.29359	0.00703	0.001	0.189	0.001	0.001
mitochondrion	Type II_Cellular respiration	AT4G26970	ACO2; Aconitate hydratase 3, mitochondrial	0	0.0284768	-0.633631	-0.58024	0	0.342553	-0.250509	-0.298109	3.20343e-16	0.289324	0.389322	0.307796		AT4G26970	0.98539	0.0002	0.000488	0.145	0.51	0.389	0.579	0.327	0.564
cytosol	Type X_Protein biosynthesis	AT4G27090	RPL14B; 60S ribosomal protein L14-2	-1.60171e-16	-0.214428	0.374407	0.203431	-1.60171e-16	-0.274802	-0.126377	-0.0633558	-1.60171e-16	-0.421623	-0.414903	-0.266663		AT4G27090	0.1489	0.00111	0.10438	0.0497	0.4821	0.8637	0.00302	0.0032	0.04988
plastid	Type VI_Coenzyme metabolism	AT4G27440	PORB; Protochlorophyllide reductase B, chloroplastic	0	0.12161	0.275736	0.0657032	-1.60171e-16	0.261748	0.274402	-0.218576	0	-0.244112	0.0343962	-0.792487		AT4G27440	0.41	0.011	0.816	0.0305	0.0221	0.1532	0.118	0.976	0.001
plasma membrane	Type XIV_Not assigned	AT4G27520	ENODL2; Early nodulin-like protein 2	3.20343e-16	-0.344583	0.0422084	0.0847065	0	-0.153824	0.325913	0.315857	0	0.0547433	-0.196432	-0.0133216		AT4G27520	0.0503	0.9701	0.8124	0.4835	0.0157	0.0203	0.856	0.114	0.997
plastid	Type XIV_Not assigned	AT4G27700	AT4G27700; Rhodanese-like domain-containing protein 14, chloroplastic	0	0.459593	-0.13017	0.0532858	0	0.101317	0.398665	0.616628	0	0.137784	-0.194042	0.346785		AT4G27700	0.0382	0.8865	0.9866	0.982	0.439	0.102	0.943	0.899	0.498
mitochondrion	Type II_Cellular respiration	AT4G28060	COX6B-3; Cytochrome c oxidase subunit 6b-3	0	-0.587343	-0.0846408	-0.694046	0	-0.476388	-0.195669	-0.696606	0	-0.486883	-0.147334	-0.569715		AT4G28060	0.03028	0.92212	0.00578	0.0653	0.574	0.0169	0.001	0.322	0.001
nucleus	Type XIV_Not assigned	AT4G28080	TSS; Uncharacterized protein	0	-0.119813	0.468289	0.402304	0	0.201546	0.201852	0.614142	-1.60171e-16	0.121593	-0.136263	0.337032		AT4G28080	0.586	0.001	0.001	0.50825	0.50694	0.00123	0.7969	0.807	0.0908
nucleus	Type XIV_Not assigned	AT4G28300	AT4G28300; Uncharacterized protein	0	-0.481588	-0.406106	-0.82864	0	-0.0456234	0.0614235	-0.0269808	0	-0.0585654	-0.541119	-0.42819		AT4G28300	0.00123	0.00437	0.001	0.989	0.975	0.998	0.92257	0.00683	0.0178
cytosol	Type XIV_Not assigned	AT4G28440	AT4G28440; Uncharacterized protein At4g28440	0	0.218608	-0.0192542	0.397464	0	0.274876	0.110526	0.25935	0	-0.0286587	0.269111	0.0610223		AT4G28440	0.14973	0.99701	0.00296	0.00553	0.43265	0.00914	0.998	0.375	0.987
plastid	Type I_Photosynthesis	AT4G28750	PSAE1; Photosystem I reaction center subunit IV A, chloroplastic	0	0.746166	0.206756	0.297017	3.20343e-16	0.418376	0.436271	-0.373244	0	0.0374988	0.399445	-0.504914		AT4G28750	0.001	0.387	0.127	0.0216	0.0159	0.1465	0.96626	0.001	0.00134
plastid	Type X_Protein biosynthesis	AT4G29060	emb2726; Elongation factor Ts	0	-0.0459193	0.238628	0.306264	-1.60171e-16	0.228989	0.0714853	0.230266	0	0.0681353	-0.0249067	-0.392142		AT4G29060	0.89695	0.0115	0.00112	0.0236	0.7284	0.0224	0.848	0.991	0.011
cytosol	Type X_Protein biosynthesis	AT4G29410	RPL28C; 60S ribosomal protein L28-2	3.20343e-16	-0.346461	0.272875	-0.021536	0	-0.0807543	0.115295	-0.0383485	0	-0.339662	-0.47361	-0.802216		AT4G29410	0.0991	0.1097	0.9974	0.949	0.848	0.995	0.12781	0.04773	0.00628
endoplasmic reticulum	Type XIV_Not assigned	AT4G29520	AT4G29520; Uncharacterized protein	0	-0.765402	-0.479935	-1.0315	0	-0.303566	-0.424813	-0.0899794	-1.60171e-16	0.432788	-0.482031	-0.0696903		AT4G29520	0.001	0.0029	0.001	0.0648	0.0109	0.7841	0.0229	0.0713	0.9603
plastid	Type VII_Redox homeostasis	AT4G29670	ACHT2; Thioredoxin-like 2-2, chloroplastic	0	0.16124	-0.194498	0.0217106	0	0.114846	0.177134	0.132555	0	0.0264662	-0.0567932	0.0406596		AT4G29670	0.0135	0.00843	0.95714	0.714	0.391	0.62	0.99	0.912	0.956
extracellular	Type XIV_Not assigned	AT4G29680	AT4G29680; Uncharacterized protein	0	0.270831	-0.79316	-0.0670525	0	0.32043	-0.186983	0.281597	0	0.151019	0.169824	0.513755		AT4G29680	0.3086	0.0182	0.9736	0.0766	0.5416	0.2017	0.8918	0.8379	0.0839
plastid	Type IV_Amino acid metabolism	AT4G29840	TS1; Threonine synthase 1, chloroplastic	0	0.176257	0.250513	0.3587	0	0.257489	0.175419	0.1502	0	-0.288465	-0.100728	-0.314769		AT4G29840	0.3943	0.1399	0.0191	0.395	0.721	0.804	0.587	0.953	0.529
mitochondrion	Type XIV_Not assigned	AT4G30010	AT4G30010; Uncharacterized protein	0	0.1561	0.0214644	0.137268	-1.60171e-16	0.157096	-0.294893	0.0316522	0	-0.360131	-0.301567	-0.562034		AT4G30010	0.792	0.999	0.864	0.833	0.528	0.998	0.1765	0.2043	0.0228
cytosol	Type XI_Cytoskeleton	AT4G30160	VLN4; Villin-4	-1.60171e-16	0.174302	-0.00944561	-0.0165107	0	0.0441006	0.19795	0.453723	0	0.176753	0.0152296	0.213517		AT4G30160	0.415	1	0.999	0.965	0.209	0.001	0.6	0.999	0.499
extracellular	Type X_Protein degradation	AT4G30610	SCPL24; Serine carboxypeptidase 24	0	0.422482	0.449629	0.886025	0	-0.593585	-0.259275	-0.0639829	-1.60171e-16	-0.0257487	0.0611709	0.212196		AT4G30610	0.00574	0.0032	0.001	0.001	0.0839	0.8782	0.997	0.957	0.344
extracellular	Type X_Protein degradation	AT4G30810	SCPL29; Serine carboxypeptidase-like 29	3.20343e-16	0.163772	-0.273479	-0.00536722	0	-0.166567	-0.259314	-0.258217	0	-0.0234255	0.0652838	-0.0597196		AT4G30810	0.2744	0.0769	0.9999	0.1094	0.0113	0.0115	0.996	0.919	0.949
nucleus,cytosol	Type X_Protein degradation	AT4G31300	PBA1; Proteasome subunit beta type-6	3.20343e-16	0.224128	0.0765664	0.245847	-4.80514e-16	0.206738	0.0355949	0.0378646	0	0.124986	0.197481	0.124051		AT4G31300	0.0279	0.6909	0.0149	0.0324	0.944	0.9338	0.3003	0.0507	0.3058
golgi	Type XII_Vesicle trafficking	AT4G31490	AT4G31490; Coatomer subunit beta-2	0	0.0672657	-0.0519023	-0.142413	3.20343e-16	0.121715	0.146002	0.30034	3.20343e-16	-0.354133	-0.0709509	0.0294523		AT4G31490	0.891	0.95	0.544	0.5777	0.4343	0.0265	0.291	0.972	0.997
cytosol	Type X_Protein biosynthesis	AT4G31700	RPS6A; 40S ribosomal protein S6-1	0	-0.333551	0.571337	0.239291	0	0.459128	0.0692705	-0.137032	0	-0.37264	-0.857065	-1.72015		AT4G31700	0.463	0.02	0.564	0.16	0.988	0.936	0.00107	0.001	0.001
extracellular	Type XIV_Not assigned	AT4G31840	ENODL15; Uncharacterized protein	-1.60171e-16	-0.418135	-0.137111	-0.238577	0	-0.104356	0.588226	0.246604	0	-0.0815256	-0.248903	-0.346987		AT4G31840	0.044	0.675	0.294	0.91778	0.00377	0.39554	0.66416	0.0326	0.00389
plastid	Type XII_Nutrient uptake	AT4G31990	ASP5; Aspartate aminotransferase	-1.60171e-16	0.24822	0.0494495	0.147219	0	0.137542	0.0864283	0.15459	0	-0.0162842	0.236085	0.11066		AT4G31990	0.00368	0.82965	0.11189	0.1	0.409	0.057	0.9941	0.0124	0.3669
plastid	Type I_Photosynthesis	AT4G32260	AT4G32260; ATP synthase beta chain (Subunit II)	0	0.0710299	0.344481	0.343663	0	-0.490664	-0.181424	-0.147427	0	0.168971	0.16596	0.573864		AT4G32260	0.8732	0.0102	0.0104	0.001	0.165	0.293	0.273	0.287	0.001
mitochondrion	Type II_Cellular respiration	AT4G32470	QCR7-1; Cytochrome b-c1 complex subunit 7-1	3.20343e-16	0.0076426	-0.00123216	-0.463847	0	0.0554446	-0.239671	-0.450119	0	-0.63722	-0.783333	-1.62311		AT4G32470	0.9999	1	0.0415	0.9668	0.3595	0.0877	0.0028	0.001	0.001
mitochondrion	Type I_Photosynthesis	AT4G33010	GLDP1; Glycine dehydrogenase (decarboxylating) 1, mitochondrial	3.20343e-16	0.374959	0.00514049	0.352042	0	0.208196	-0.0125546	-0.0497357	0	-0.0365708	0.222547	0.140818		AT4G33010	0.001	0.999	0.001	0.00138	0.99103	0.69279	0.9075	0.00494	0.09625
plastid	Type IV_Amino acid metabolism	AT4G33680	DAP; LL-diaminopimelate aminotransferase, chloroplastic	0	0.19912	-0.0415223	0.147728	0	0.0962745	0.1105	0.228188	0	-0.675447	0.204753	0.312643		AT4G33680	0.00357	0.81528	0.0341	0.748	0.664	0.13	0.0305	0.5441	0.2042
extracellular	Type XIV_Not assigned	AT4G34180	CYCLASE1; Uncharacterized protein	3.20343e-16	-0.208994	-0.754332	-0.924065	-1.60171e-16	-0.441752	-0.484929	-0.52574	0	0.0435283	-0.676258	0.0259706		AT4G34180	0.0813	0.001	0.001	0.1101	0.0783	0.0561	0.97844	0.00242	0.99461
plastid	Type XIV_Not assigned	AT4G34290	AT4G34290; Uncharacterized protein	3.20343e-16	-0.417548	0.667837	0.724821	0	-0.035626	-0.0543259	0.209222	3.20343e-16	-0.253623	-0.127831	-0.107758		AT4G34290	0.5077	0.0152	0.0102	0.997	0.989	0.573	0.18	0.739	0.717
plastid	Type VI_Secondary metabolism	AT4G34350	ISPH; 4-hydroxy-3-methylbut-2-enyl diphosphate reductase, chloroplastic	3.20343e-16	0.161221	0.15495	0.339149	-1.60171e-16	0.209769	-0.0459942	0.180416	-1.60171e-16	0.269729	0.50168	0.430178		AT4G34350	0.138	0.161	0.001	0.0444	0.9154	0.0958	0.00352	0.001	0.001
cytosol	Type XI_Cytoskeleton	AT4G34490	ATCAP1; Cyclase-associated protein 1	3.20343e-16	0.210275	0.109944	0.404752	-1.60171e-16	0.195384	0.0717945	0.251468	0	-0.147701	0.04854	-0.0454378		AT4G34490	0.0175	0.3167	0.001	0.0585	0.7215	0.0112	0.474	0.947	0.959
cytosol	Type X_Protein biosynthesis	AT4G34670	RPS3AB; 40S ribosomal protein S3a-2	0	-0.45861	0.147393	-0.0988081	0	-0.411469	0.0582514	0.0898516	0	-0.297473	0.0753971	0.875749		AT4G34670	0.362	0.889	0.969	0.752	0.998	0.991	0.8968	0.9968	0.0498
mitochondrion	Type II_Cellular respiration	AT4G34700	CIB22; NADH dehydrogenase [ubiquinone] 1 beta subcomplex subunit 9	0	-0.0920965	-0.140966	-0.409725	3.20343e-16	-0.0421017	0.407558	0.0857506	3.20343e-16	-0.490184	-0.35507	-0.876524		AT4G34700	0.7736	0.5122	0.0139	0.96941	0.00192	0.78873	0.04175	0.12087	0.00145
extracellular	Type X_Protein degradation	AT4G34980	SBT1.6; Subtilisin-like protease SBT1.6	0	0.137435	-0.376368	-0.226916	0	-0.550714	-0.278108	-0.279985	-3.20343e-16	0.145548	-0.0753002	0.315637		AT4G34980	0.26522	0.00336	0.06796	0.001	0.0655	0.0632	0.738	0.957	0.191
peroxisome	Type VII_Redox homeostasis	AT4G35090	CAT2; Catalase-2	0	0.112124	0.0985548	0.160886	0	-0.162005	0.0684628	0.2133	0	-0.0359488	0.103827	0.411247		AT4G35090	0.1999	0.2905	0.0405	0.2329	0.7729	0.0461	0.94	0.39	0.001
plastid	Type I_Photosynthesis	AT4G35250	AT4G35250; Uncharacterized protein	-1.60171e-16	0.407751	0.1832	0.589888	3.20343e-16	-0.375953	0.179683	0.40242	0	0.122154	0.318674	0.595198		AT4G35250	0.00274	0.28371	0.001	0.0795	0.4111	0.0114	0.7645	0.0913	0.001
cytosol	Type XII_Protein transport	AT4G35450	AKR2; Ankyrin repeat domain-containing protein 2	0	-0.406587	0.077234	0.236436	0	0.00147029	0.0867177	0.571708	0	0.32008	0.329685	0.366153		AT4G35450	0.176	0.952	0.402	1	0.93073	0.00295	0.52	0.495	0.403
mitochondrion,cytosol	Type II_Cellular respiration	AT4G35830	ACO1; Aconitate hydratase 1	0	0.181546	-0.223945	-0.0158814	0	0.238549	0.0586069	0.0119963	0	-0.0140249	0.127359	0.0298563		AT4G35830	0.00393	0.00213	0.98097	0.001	0.588	0.993	0.983	0.0308	0.8649
plastid	Type VI_Coenzyme metabolism	AT4G37000	RCCR; Red chlorophyll catabolite reductase, chloroplastic	3.20343e-16	0.200841	-0.40575	0.216146	0	-0.228877	-0.259352	-0.109594	0	-0.196537	0.217304	0.478443		AT4G37000	0.1452	0.0388	0.1072	0.576	0.559	0.904	0.6882	0.4976	0.0278
extracellular	Type XIV_Not mapped	AT4G37800	XTH7; Probable xyloglucan endotransglucosylase/hydrolase protein 7	0	0.44158	0.318426	0.537856	0	-0.234184	0.245898	0.158615	0	0.329427	0.572614	0.421218		AT4G37800	0.001	0.0127	0.001	0.0522	0.0143	0.1556	0.3079	0.0217	0.132
mitochondrion	Type VI_Coenzyme metabolism	AT4G37910	HSP70-9; Heat shock 70 kDa protein 9, mitochondrial	0	-0.147098	-0.0564587	0.150056	0	0.214035	0.342554	0.238446	0	-0.340832	-0.732317	-0.819882		AT4G37910	0.53	0.94	0.436	0.768	0.458	0.704	0.4275	0.0612	0.0398
mitochondrion	Type I_Photosynthesis	AT4G37930	SHM1; Serine hydroxymethyltransferase 1, mitochondrial	0	0.279833	0.0363171	0.170501	3.20343e-16	0.303561	0.357498	0.0642341	0	-0.0645059	0.106125	-0.252576		AT4G37930	0.001	0.858	0.0133	0.000202	0.001	0.657288	0.63932	0.22984	0.00451
cytosol	Type X_Protein modification	AT4G38740	CYP18-3; Peptidyl-prolyl cis-trans isomerase CYP18-3	0	0.0984087	-0.146547	0.379092	3.20343e-16	0.151296	0.0177331	-0.016144	0	0.12977	-0.0979977	-0.178261		AT4G38740	0.65026	0.42086	0.00141	0.379	0.997	0.998	0.217	0.483	0.103
plastid	Type I_Photosynthesis	AT4G38970	FBA2; Probable fructose-bisphosphate aldolase 2, chloroplastic	0	0.331906	0.0161193	0.339854	3.20343e-16	0.230942	0.0592609	0.221069	-1.60171e-16	-0.0437162	0.306677	0.246491		AT4G38970	0.001	0.99	0.001	0.00824	0.75384	0.0114	0.84447	0.001	0.00144
vacuole,nucleus	Type X_Protein degradation	AT4G39090	RD19A; Cysteine proteinase RD19a	-1.60171e-16	0.153167	-0.641609	-0.439564	0	-0.415265	-0.0832932	0.184863	0	0.235884	-0.0611081	0.769242		AT4G39090	0.3836	0.001	0.0102	0.0645	0.9067	0.4282	0.255	0.964	0.001
nucleus	Type XIV_Not assigned	AT4G39260	RBG8; Glycine-rich RNA-binding protein 8	0	0.34625	0.147764	0.273781	-3.20343e-16	-0.191773	-0.553403	-0.561986	0	0.776902	0.674833	0.406708		AT4G39260	0.836	0.981	0.9	0.581	0.0495	0.0465	0.001	0.00206	0.11196
cytosol	Type XIV_Not mapped	AT4G39330	CAD9; Probable cinnamyl alcohol dehydrogenase 9	-1.60171e-16	0.302462	0.142047	0.373425	3.20343e-16	0.236022	0.165366	0.0499298	0	-0.00997287	0.106404	0.102166		AT4G39330	0.00785	0.32911	0.001	0.0149	0.1137	0.8711	1	0.721	0.745
plastid	Type I_Photosynthesis	AT4G39710	PNSL4; Peptidyl-prolyl cis-trans isomerase	-1.60171e-16	0.298579	-0.259154	-0.1397	-1.60171e-16	-0.488566	-0.172111	-0.280272	-1.60171e-16	-0.221835	-0.0341851	0.0957969		AT4G39710	0.001	0.00948	0.18365	0.001	0.13162	0.00862	0.379	0.994	0.839
plastid	Type XIV_Not assigned	AT4G39970	AT4G39970; Haloacid dehalogenase-like hydrolase domain-containing protein At4g39970	0	0.424559	0.092496	0.230421	0	-0.0944445	0.0145531	0.020653	0	0.0326507	0.268594	0.222729		AT4G39970	0.001	0.6711	0.0582	0.847	0.999	0.998	0.984	0.047	0.12
cytosol	Type VI_Coenzyme metabolism	AT5G01410	PDX13; Pyridoxal 5-phosphate synthase subunit PDX1.3	-1.60171e-16	0.357642	0.124214	0.857078	0	0.152936	-0.0195515	0.178356	0	0.0865387	0.20961	0.350399		AT5G01410	0.001	0.28	0.001	0.1073	0.9877	0.0503	0.5709	0.0313	0.001
plastid	Type I_Photosynthesis	AT5G01530	LHCB4.1; Chlorophyll a-b binding protein CP29.1, chloroplastic	0	0.000532246	0.378712	-0.0331541	0	-0.392751	0.567345	0.210763	3.20343e-16	-0.283091	0.311432	1.12253		AT5G01530	1	0.317	0.999	0.614	0.124	0.838	0.88544	0.7433	0.00167
plastid	Type XII_Nutrient uptake	AT5G01600	FER1; Ferritin-1, chloroplastic	3.20343e-16	0.560289	-0.290557	-0.600301	0	-0.488636	-0.325169	-0.511894	-1.60171e-16	-0.271975	-0.0940107	0.215562		AT5G01600	0.001	0.0073	0.001	0.001	0.0116	0.001	0.373	0.916	0.422
golgi	Type XIV_Not assigned	AT5G01750	AT5G01750; Protein LURP-one-related 15	0	0.270461	0.0138343	0.406508	0	0.086624	-0.198489	0.175652	0	0.0140779	0.0587153	-0.0216293		AT5G01750	0.079	0.999	0.0034	0.782	0.281	0.276	0.999	0.909	0.996
cytosol	Type XIII_External stimuli	AT5G02490	MED37D; Probable mediator of RNA polymerase II transcription subunit 37c	0	-0.437435	-0.778029	-0.903219	0	-0.148508	-0.498725	0.240348	0	0.0242889	-0.211372	0.199752		AT5G02490	0.00451	0.001	0.001	0.5807	0.0189	0.1433	0.999	0.642	0.658
cytosol	Type XIII_External stimuli	AT5G02500	MED37E; Probable mediator of RNA polymerase II transcription subunit 37e	0	0.0141112	0.0633428	0.127983	0	0.335157	0.12109	0.321379	0	0.259214	0.348054	0.445767		AT5G02500	0.991	0.599	0.104	0.001	0.169	0.001	0.001	0.001	0.001
cytosol	Type X_Protein modification	AT5G02790	GSTL3; Glutathione S-transferase L3	0	0.295363	-0.331071	-0.0662223	0	0.616216	0.187381	0.111467	0	-0.111207	0.324803	0.276814		AT5G02790	0.00709	0.01502	0.83742	0.001	0.133	0.513	0.929	0.256	0.424
cytosol	Type X_Protein biosynthesis	AT5G02960	RPS23B; 40S ribosomal protein S23-2	0	-0.0232199	0.474495	0.418419	0	0.225383	-0.0549049	0.00692027	0	-0.0576301	0.0589979	0.329012		AT5G02960	0.99815	0.00649	0.02496	0.226	0.962	1	0.971	0.969	0.117
extracellular	Type X_Protein modification	AT5G03350	LLP; Lectin-like protein At5g03350	0	0.078576	-0.764799	-0.780175	-1.60171e-16	-0.149307	-0.681191	-0.2281	-1.60171e-16	0.251263	-0.690502	0.156447		AT5G03350	0.633	0.001	0.001	0.435	0.001	0.158	0.1996	0.0116	0.5731
cytosol	Type VII_Redox homeostasis	AT5G03630	MDAR2; Monodehydroascorbate reductase 2	0	0.291583	-0.275087	-0.237798	-1.60171e-16	0.144139	-0.386182	-0.261705	3.20343e-16	-0.134039	0.119932	0.0259436		AT5G03630	0.00183	0.01307	0.03117	0.4925	0.0349	0.166	0.778	0.811	0.997
plastid	Type XII_Nutrient uptake	AT5G04140	GLU1; Ferredoxin-dependent glutamate synthase 1, chloroplastic/mitochondrial	-1.60171e-16	0.238218	0.178138	0.308244	0	0.00966185	0.279939	0.512408	0	0.00397166	0.310562	0.56082		AT5G04140	0.001	0.00469	0.001	0.9992	0.0117	0.001	0.999851	0.000141	0.001
plastid	Type XII_Nutrient uptake	AT5G04590	SIR; Sulfite reductase [ferredoxin], chloroplastic	-1.60171e-16	0.288779	0.111236	0.252822	0	-0.0289162	0.17603	0.0319137	0	0.0848897	0.422009	0.214972		AT5G04590	0.00455	0.42778	0.01334	0.9649	0.0592	0.9512	0.82856	0.00248	0.18992
cytosol	Type XIV_Not mapped	AT5G06060	AT5G06060; Tropinone reductase homolog At5g06060	0	0.418011	0.0584205	0.497986	0	0.667797	0.151116	0.388847	0	-0.108992	0.0871673	-0.0956585		AT5G06060	0.0395	0.9764	0.011	0.00594	0.79493	0.14562	0.944	0.955	0.938
plastid	Type VII_Redox homeostasis	AT5G06290	2-Cys Prx B; 2-Cys peroxiredoxin BAS1-like, chloroplastic	0	-0.0398414	-0.0673992	0.021183	0	-0.0867366	-0.10457	0.147747	0	0.245189	0.56278	0.466965		AT5G06290	0.959	0.845	0.993	0.887	0.826	0.58	0.2247	0.001	0.00489
plasma membrane	Type XIV_Not assigned	AT5G06320	NHL3; Uncharacterized protein	0	-1.39991	-0.766303	-1.15644	-1.60171e-16	-0.695902	-1.2613	-0.70572	0	0.484332	-1.23146	0.0118332		AT5G06320	0.001	0.014	0.001	0.0073	0.001	0.00653	0.01326	0.00284	0.99979
extracellular	Type X_Protein degradation	AT5G07030	AT5G07030; Uncharacterized protein	0	0.307665	-0.350605	-0.0987807	0	-0.257988	-0.17642	-0.370652	-1.60171e-16	-0.207996	-0.312462	-0.170391		AT5G07030	0.0688	0.1059	0.8461	0.06854	0.2508	0.00945	0.1601	0.0282	0.2796
cytosol	Type X_Protein biosynthesis	AT5G07090	RPS4B; 40S ribosomal protein S4	0	-0.378597	0.24888	-0.237941	0	0.424876	0.433551	0.320205	0	-0.316246	0.223822	1.1567		AT5G07090	0.0721	0.1635	0.3038	0.385	0.368	0.624	0.765251	0.836129	0.000198
nucleus	Type XIV_Not mapped	AT5G07460	MSRA2; Peptide methionine sulfoxide reductase A2	0	-0.321579	-0.495159	-0.816321	0	0.00982452	0.272904	0.212417	3.20343e-16	0.0132635	-0.240976	-0.139743		AT5G07460	0.04332	0.00322	0.001	1	0.261	0.465	0.999	0.342	0.709
nucleus	Type IX_RNA processing	AT5G08180	AT5G08180; H/ACA ribonucleoprotein complex subunit 2-like protein	3.20343e-16	-0.367914	0.332133	0.28577	0	0.517551	0.13664	-0.611689	0	-0.267496	-0.28938	-1.03859		AT5G08180	0.38	0.243	0.401	0.296	0.969	0.465	0.50082	0.44606	0.00438
plastid	Type VI_Coenzyme metabolism	AT5G08280	HEMC; Porphobilinogen deaminase, chloroplastic	0	0.0195893	0.0721705	0.190242	-1.60171e-16	0.237196	0.228888	0.125299	0	0.163241	0.377359	0.0981492		AT5G08280	0.97256	0.44543	0.00556	0.0419	0.0513	0.4204	0.047	0.001	0.324
mitochondrion	Type II_Cellular respiration	AT5G08300	AT5G08300; Succinyl-CoA ligase [ADP-forming] subunit alpha-1, mitochondrial	0	-0.0260861	-0.221007	-0.22343	0	0.198744	-0.269755	-0.172887	0	0.110577	-0.273346	-0.0791206		AT5G08300	0.94495	0.00585	0.00554	0.0618	0.0213	0.1551	0.3475	0.0128	0.6445
extracellular	Type XIV_Not mapped	AT5G08380	AGAL1; Alpha-galactosidase 1	0	-0.123768	-0.625036	-0.559273	0	-0.19418	-0.133203	0.176752	0	0.105512	0.227383	-0.173696		AT5G08380	0.66444	0.00197	0.00421	0.656	0.836	0.608	0.974	0.773	0.934
mitochondrion	Type II_Cellular respiration	AT5G08690	AT5G08690; ATP synthase subunit beta-2, mitochondrial	3.20343e-16	0.167791	-0.220708	-0.147443	0	0.341959	0.168459	0.0536491	-1.60171e-16	-0.0762076	0.17816	0.053999		AT5G08690	0.084	0.0418	0.2047	0.001	0.0426	0.7645	0.4747	0.0127	0.6855
cytosol	Type X_Protein biosynthesis	AT5G09510	RPS15D; 40S ribosomal protein S15-4	0	-0.497002	0.0968242	0.0476579	0	0.339573	0.522909	-0.555097	3.20343e-16	-0.0295431	-0.356706	-0.5916		AT5G09510	0.0135	0.8159	0.968	0.535	0.207	0.523	0.9964	0.1846	0.0269
mitochondrion	Type VI_Coenzyme metabolism	AT5G09590	HSP70-10; Heat shock 70 kDa protein 10, mitochondrial	0	-0.180816	0.0415896	-0.0812848	3.20343e-16	0.219786	-0.44735	-0.36542	3.20343e-16	-0.159282	-0.510066	-0.590172		AT5G09590	0.606	0.988	0.931	0.628	0.269	0.4	0.60212	0.027	0.00871
plastid	Type XIV_Not mapped	AT5G09650	PPA6; Soluble inorganic pyrophosphatase 6, chloroplastic	-1.60171e-16	-0.164273	0.145989	0.045055	3.20343e-16	0.0972007	0.382849	0.133862	-1.60171e-16	0.0705939	-0.0193656	-0.251571		AT5G09650	0.193	0.199	0.907	0.439	0.001	0.199	0.58709	0.98406	0.00772
peroxisome	Type V_Lipid metabolism	AT5G09660	PMDH2; NAD-dependent malate dehydrogenase, peroxisomal	0	0.465467	-0.0119798	0.452655	0	0.0505482	0.147829	0.118903	3.20343e-16	-0.129167	0.170274	0.0926382		AT5G09660	0.001	0.997	1.05e-05	0.752	0.057	0.15	0.08504	0.00908	0.21766
cytosol	Type XI_Cytoskeleton	AT5G09810	ACT7; Actin-7	0	0.236084	-0.0408939	0.0942025	0	0.22236	0.0933774	0.0513469	3.20343e-16	-0.123553	0.0333145	-0.152605		AT5G09810	0.001	0.749	0.146	0.0144	0.4688	0.8376	0.0403	0.794	0.0111
cytosol	Type XIV_Not assigned	AT5G10450	GRF6; 14-3-3-like protein GF14 lambda	0	0.1114	-0.0516622	0.157489	0	-0.228984	0.173838	0.453118	0	-0.0108071	0.222286	0.330394		AT5G10450	0.377	0.87	0.136	0.25648	0.35592	0.00128	0.99886	0.04564	0.00198
extracellular	Type XI_Cell wall	AT5G10560	BXL6; Probable beta-D-xylosidase 6	0	0.0964768	-0.353276	-0.127548	-1.60171e-16	-0.0369749	-0.241099	-0.225471	0	0.0448706	0.0598425	0.25046		AT5G10560	0.53861	0.00504	0.38441	0.94	0.03	0.0429	0.9574	0.9071	0.0639
extracellular	Type X_Protein degradation	AT5G10760	AED1; Uncharacterized protein	0	-0.769304	-1.19549	-2.2224	0	-0.499499	-1.49205	-1.12412	0	0.466036	-0.622004	0.0401602		AT5G10760	0.000147	0.001	0.001	0.0279	0.001	0.001	0.102	0.168	0.997
mitochondrion	Type XIV_Not assigned	AT5G10860	CBSX3; CBS domain-containing protein CBSX3, mitochondrial	3.20343e-16	0.499139	-0.283837	0.345684	-1.60171e-16	0.434789	0.0755012	-0.268051	3.20343e-16	-0.173743	0.0675889	-0.141138		AT5G10860	0.001	0.11082	0.00821	0.0856	0.972	0.6035	0.488	0.918	0.631
nucleus	Type IX_RNA processing	AT5G11200	AT5G11200; DEAD-box ATP-dependent RNA helicase 56	0	-0.0728157	-0.0983908	0.119421	0	0.23992	0.054877	0.306972	0	0.0502176	-0.0208223	-0.0379199		AT5G11200	0.715	0.517	0.312	0.0295	0.8735	0.0044	0.986	0.999	0.994
extracellular	Type XIV_Not assigned	AT5G11420	AT5G11420; Uncharacterized protein	0	0.388263	-0.221328	0.102508	0	0.127457	-0.122697	-0.232127	0	-0.348921	-0.192269	-0.306204		AT5G11420	0.001	0.0441	0.4128	0.424	0.519	0.111	0.00164	0.07108	0.00461
cytosol	Type V_Lipid metabolism	AT5G11670	NADP-ME2; NADP-dependent malic enzyme 2	-1.60171e-16	0.330546	-0.40512	-0.329296	0	0.29201	0.0249166	-0.148193	0	-0.160988	-0.320077	-0.118875		AT5G11670	0.0159	0.0223	0.0615	0.168	0.998	0.744	0.863	0.506	0.934
plastid	Type IV_Amino acid metabolism	AT5G11880	LYSA2; Diaminopimelate decarboxylase 2, chloroplastic	3.20343e-16	0.201078	0.190181	0.189453	0	-0.166773	-0.296247	-0.0409511	0	-0.357599	-0.556504	-0.4919		AT5G11880	0.363	0.409	0.412	0.587	0.197	0.987	0.0913	0.0112	0.0283
plastid	Type XIV_Not assigned	AT5G13030	AT5G13030; Uncharacterized protein	0	-0.00975475	-0.234046	-0.0118328	3.20343e-16	0.0833017	0.00319976	0.297884	0	0.00317528	0.232722	0.148242		AT5G13030	0.999	0.123	0.999	0.8335	1	0.0403	1	0.388	0.719
plastid	Type I_Photosynthesis	AT5G13120	PNSL5; Photosynthetic NDH subunit of lumenal location 5, chloroplastic	0	0.189264	-0.139498	-0.122523	0	-0.133682	0.178781	0.0261698	3.20343e-16	-0.121372	0.0930499	-0.216541		AT5G13120	0.034	0.207	0.291	0.1152	0.0132	0.9466	0.846	0.904	0.535
plastid	Type X_Protein biosynthesis	AT5G13510	RPL10; 50S ribosomal protein L10, chloroplastic	3.20343e-16	0.19146	0.289739	0.39545	0	-0.126273	-0.166337	-0.142871	0	-0.149704	0.0825236	-0.135202		AT5G13510	0.0585	0.00282	0.001	0.329	0.156	0.244	0.325	0.698	0.399
plastid	Type VI_Coenzyme metabolism	AT5G13630	CHLH; Magnesium-chelatase subunit ChlH, chloroplastic	3.20343e-16	0.135479	0.163703	0.634077	3.20343e-16	-0.0712794	0.339351	0.683649	0	-0.122715	0.279618	0.334279		AT5G13630	0.577	0.427	0.001	0.9481	0.0685	0.001	0.942	0.518	0.368
plastid	Type XIV_Not assigned	AT5G13650	AT5G13650; Uncharacterized protein	0	-0.00117657	0.485829	0.559965	3.20343e-16	0.168166	0.19196	0.459177	-1.60171e-16	0.0640785	0.534603	0.334222		AT5G13650	1	0.001	0.001	0.349	0.247	0.001	0.8214	0.001	0.0017
extracellular	Type XIV_Not mapped	AT5G13980	AT5G13980; Alpha-mannosidase	0	0.0371113	-0.039368	0.235426	0	0.00375863	0.0656278	0.0334698	0	0.00859812	-0.102766	-0.203844		AT5G13980	0.9617	0.9581	0.0409	1	0.801	0.965	1	0.751	0.295
plastid	Type IV_Amino acid metabolism	AT5G14200	IMDH3; 3-isopropylmalate dehydrogenase 3, chloroplastic	0	0.0447843	-0.0719759	-0.0868744	0	0.290018	-0.0314815	-0.292035	0	0.154858	0.20878	0.0926481		AT5G14200	0.924	0.783	0.683	0.00606	0.97353	0.02442	0.2371	0.0734	0.6323
plastid	Type XIV_Not assigned	AT5G14740	BCA2; Beta carbonic anhydrase 2, chloroplastic	-1.60171e-16	-0.118257	0.235789	0.368086	0	0.426559	-0.0146748	0.130661	0	0.130507	0.156624	-0.0489387		AT5G14740	0.4147	0.0176	0.001	0.001	0.992	0.124	0.0642	0.0221	0.7317
plastid	Type XIV_Not assigned	AT5G14910	AT5G14910; Uncharacterized protein	0	-0.432478	0.496659	0.250465	0	-0.196373	0.167445	0.176544	0	0.171556	0.0210917	-0.352378		AT5G14910	0.2182	0.0402	0.5212	0.938	0.949	0.934	0.793	0.999	0.44
golgi	Type III_Carbohydrate metabolism	AT5G15650	RGP2; UDP-arabinopyranose mutase 2	3.20343e-16	0.00537127	-0.390085	-0.564819	-1.60171e-16	0.0440199	-0.11052	0.150813	0	-0.0424189	0.0595227	-0.058854		AT5G15650	0.99962	0.00014	0.001	0.958	0.665	0.37	0.952	0.873	0.888
cytosol	Type X_Protein biosynthesis	AT5G16130	RPS7C; 40S ribosomal protein S7-3	0	-0.106581	0.43526	0.314401	3.20343e-16	0.133393	0.0912217	0.0232272	0	-0.26638	-0.404963	-0.320305		AT5G16130	0.83175	0.00753	0.07261	0.601	0.841	0.996	0.545	0.341	0.42
plastid	Type VII_Redox homeostasis	AT5G16710	DHAR3; Glutathione S-transferase DHAR3, chloroplastic	0	-0.312285	-0.0620784	-0.413463	-1.60171e-16	0.21864	-0.0361568	-0.430939	0	-0.0825126	-0.163385	-0.456409		AT5G16710	0.1337	0.9457	0.0435	0.05779	0.96546	0.00264	0.574	0.12	0.001
cytosol	Type XIV_Not mapped	AT5G16970	AER; NADP-dependent alkenal double bond reductase P1	0	0.278132	-0.0730748	0.269068	0	0.0672115	0.312845	0.523804	3.20343e-16	-0.213519	0.0941439	0.313276		AT5G16970	0.0659	0.8991	0.078	0.8031	0.0036	0.001	0.3245	0.8011	0.0383
plastid	Type XIV_Not assigned	AT5G17710	EMB1241; GrpE protein homolog	0	-0.297571	0.382067	-0.0695878	0	-0.0982419	0.0177224	0.185993	0	-0.233845	-0.315863	-0.250136		AT5G17710	0.06875	0.00265	0.878	0.789	0.998	0.288	0.00681	0.001	0.00417
cytosol	Type IV_Amino acid metabolism	AT5G17920	MS1; 5-methyltetrahydropteroyltriglutamate--homocysteine methyltransferase 1	-1.60171e-16	0.201008	0.186819	0.150685	3.20343e-16	0.265444	0.143535	0.0400762	-1.60171e-16	-0.100183	0.119162	-0.182152		AT5G17920	0.0409	0.0617	0.1592	0.0386	0.3948	0.9661	0.483	0.293	0.104
peroxisome	Type VII_Redox homeostasis	AT5G18100	CSD3; Superoxide dismutase [Cu-Zn] 3	0	-0.304869	-0.278524	-0.212014	0	-0.112623	0.0782187	0.0388689	0	-0.170259	-0.54819	-0.518453		AT5G18100	0.0374	0.0573	0.1638	0.695	0.841	0.976	0.0982	0.001	0.001
mitochondrion	Type XII_Nutrient uptake	AT5G18170	GDH1; Glutamate dehydrogenase 1	0	0.302526	-0.273864	0.12222	0	0.461912	-0.45673	-0.0481241	0	-0.137186	0.1888	0.0573075		AT5G18170	0.172	0.376	0.79	0.001	0.001	0.873	0.81	0.552	0.973
cytosol	Type X_Protein biosynthesis	AT5G18380	RPS16C; 40S ribosomal protein S16-3	0	-0.2296	0.101969	-0.17852	0	0.340502	0.408769	0.0222053	0	-0.783754	-0.948772	-0.673162		AT5G18380	0.871	0.98	0.939	0.318	0.206	0.999	0.01748	0.00692	0.07874
plastid	Type III_Carbohydrate metabolism	AT5G19220	ADG2; Glucose-1-phosphate adenylyltransferase large subunit 1, chloroplastic	0	0.353712	0.0518452	0.25707	3.20343e-16	0.0173228	0.051047	0.174517	0	-0.0694899	0.305779	0.202174		AT5G19220	0.001	0.84868	0.00601	0.998	0.948	0.307	0.7812	0.0026	0.0571
plasma membrane	Type XIV_Not assigned	AT5G19240	AT5G19240; Uncharacterized GPI-anchored protein At5g19240	0	-0.546143	-1.00081	-1.12745	-1.60171e-16	-0.103395	-0.530052	-0.073187	0	-0.0424934	-0.738051	0.0705963		AT5G19240	0.00104	0.001	0.001	0.661344	0.000988	0.834188	0.97834	0.00155	0.89388
plastid	Type X_Protein modification	AT5G19370	AT5G19370; Rhodanese-like/PpiC domain-containing protein 12	3.20343e-16	-0.0770516	-0.114157	-0.244138	0	0.495015	0.652528	0.780177	0	0.140616	0.459353	0.0785913		AT5G19370	0.822	0.612	0.117	0.00036	0.001	0.001	0.837	0.055	0.966
cytosol	Type X_Protein biosynthesis	AT5G19510	AT5G19510; Elongation factor 1-beta 2	0	-0.188753	0.213765	0.152269	0	0.589491	-0.0817555	-0.116384	0	0.240134	0.104015	-0.349003		AT5G19510	0.27	0.114	0.341	0.001	0.75	0.529	0.00948	0.4025	0.0023
cytosol	Type XII_Nutrient uptake	AT5G19550	ASP2; Aspartate aminotransferase, cytoplasmic isozyme 1	0	-0.0112473	-0.499953	-0.525073	0	0.367726	-0.248239	-0.534877	0	0.0901739	0.123359	-0.384225		AT5G19550	0.998887	0.00087	0.000557	0.00439	0.14589	0.00231	0.947	0.876	0.289
mitochondrion	Type V_Lipid metabolism	AT5G19760	DTC; Mitochondrial dicarboxylate/tricarboxylate transporter DTC	-1.60171e-16	0.541208	0.325656	0.578468	0	-0.0390923	0.0407469	-0.322446	0	-0.282118	0.0748811	0.116738		AT5G19760	0.0023	0.1008	0.001	0.992	0.99	0.254	0.24	0.92	0.76
nucleus,cytosol	Type X_Protein degradation	AT5G19990	RPT6A; 26S protease regulatory subunit 8 homolog A	0	-0.0104578	-0.271932	-0.510094	0	0.251505	0.0841688	-0.0420545	0	0.327863	-0.275797	0.0460413		AT5G19990	0.9998	0.3382	0.0362	0.551	0.966	0.996	0.708	0.856	0.999
mitochondrion	Type XIV_Not mapped	AT5G20080	CBR2; NADH-cytochrome b5 reductase-like protein	3.20343e-16	0.124776	-0.176254	-0.0506748	0	0.0936159	0.132944	0.103695	0	-0.133542	-0.374528	-0.0591301		AT5G20080	0.391	0.216	0.922	0.929	0.843	0.907	0.33598	0.00799	0.85226
plasma membrane	Type XIV_Not assigned	AT5G20230	BCB; Blue copper protein	0	-0.663137	-1.00786	-1.48213	0	-0.41369	-0.729241	0.650851	0	0.309987	-0.405953	0.767347		AT5G20230	0.00363	0.001	0.001	0.2472	0.0661	0.0033	0.0998	0.054	0.001
nucleus,cytosol	Type X_Protein biosynthesis	AT5G20290	RPS8A; 40S ribosomal protein S8-1	0	-0.552539	0.556085	-0.239117	0	0.296893	0.102674	-0.0713834	3.20343e-16	-0.0476497	-0.0323706	0.874391		AT5G20290	0.05915	0.00439	0.51366	0.167	0.87	0.957	0.9989	0.9996	0.0223
vacuole	Type X_Protein modification	AT5G20500	GRXC4; Glutaredoxin-C4	0	-0.377091	0.159878	-0.0451826	-1.60171e-16	-0.102835	-0.257777	-0.0863463	-1.60171e-16	-0.600316	-0.767052	-1.01091		AT5G20500	0.367	0.809	0.995	0.886	0.422	0.926	0.00737	0.00147	0.001
extracellular	Type XIV_Not assigned	AT5G20630	GER3; Germin-like protein subfamily 3 member 3	0	-0.435085	-0.05237	-0.177101	0	-0.441581	0.216923	0.273536	-1.60171e-16	0.539685	0.309085	0.913169		AT5G20630	0.0771	0.9779	0.6112	0.277	0.638	0.454	0.19145	0.65466	0.00519
plastid	Type I_Photosynthesis	AT5G20720	CPN20; 20 kDa chaperonin, chloroplastic	0	-0.233857	0.231632	0.324835	3.20343e-16	-0.123796	-0.320538	-0.166958	-1.60171e-16	0.614381	0.245773	0.259984		AT5G20720	0.45	0.334	0.105	0.63	0.0621	0.4198	0.00261	0.4083	0.36124
extracellular	Type XIV_Not mapped	AT5G20950	AT5G20950; Uncharacterized protein	3.20343e-16	0.112958	-0.303163	-0.0476587	-1.60171e-16	-0.258857	-0.181782	-0.00657668	0	-0.0899692	-0.201908	0.176037		AT5G20950	0.35684	0.00871	0.89006	0.0291	0.1391	0.9997	0.718	0.176	0.18
cytosol	Type XIV_Not assigned	AT5G21274	CAM6; Calmodulin-6	0	-0.464029	-0.926997	-0.819684	0	0.365996	0.538425	0.991399	0	-0.032634	-0.0596152	-0.0383853		AT5G21274	0.0134	0.001	0.001	0.58964	0.26625	0.00645	0.999	0.994	0.997
vacuole	Type XIV_Not assigned	AT5G22580	AT5G22580; Uncharacterized protein At5g22580	-1.60171e-16	0.177659	-0.272693	-0.417411	0	0.561352	0.0916157	-0.714625	0	-0.127458	-0.543253	-1.70483		AT5G22580	0.3343	0.1538	0.0253	0.001	0.85467	0.00408	0.7583	0.0186	0.001
plastid	Type X_Protein biosynthesis	AT5G22800	EMB86; Probable alanine--tRNA ligase, chloroplastic	0	0.224976	0.0392518	-0.0448274	-1.60171e-16	0.125374	0.279583	-0.182248	-1.60171e-16	0.108123	0.845479	0.606755		AT5G22800	0.355	0.991	0.987	0.888	0.36	0.789	0.96855	0.00392	0.06297
nucleus	Type VIII_Chromatin	AT5G22880	H2B; Histone H2B.10	0	-0.0901903	0.00184492	0.348429	0	-0.643554	-0.626268	-0.178735	0	-0.45968	-0.600135	-0.483793		AT5G22880	0.8193	1	0.0121	0.001	0.001	0.249	0.00187	0.001	0.00112
plastid	Type VI_Secondary metabolism	AT5G23010	MAM1; Methylthioalkylmalate synthase 1, chloroplastic	0	0.0610019	-0.360996	-0.567424	0	0.0725876	0.117853	0.232991	3.20343e-16	0.131531	0.37154	0.153365		AT5G23010	0.9548	0.1165	0.0153	0.972	0.921	0.66	0.887	0.245	0.833
plastid	Type XIII_External stimuli	AT5G23060	CAS; Calcium sensing receptor, chloroplastic	0	0.0558441	0.484178	-0.0929765	-1.60171e-16	-0.114362	-0.00880073	-0.0765283	3.20343e-16	-0.176486	-0.0334081	0.438877		AT5G23060	0.9784	0.0122	0.9242	0.896	1	0.963	0.8115	0.9978	0.0923
plastid	Type I_Photosynthesis	AT5G23120	HCF136; Photosystem II stability/assembly factor HCF136, chloroplastic	0	0.205305	-0.0542014	0.138076	0	-0.170297	0.254721	0.182398	0	-0.16207	0.200585	0.350956		AT5G23120	0.0983	0.9111	0.3577	0.668	0.264	0.535	0.5854	0.329	0.0307
extracellular	Type XIV_Not assigned	AT5G23820	ML3; Uncharacterized protein	0	-0.0932739	-0.335499	0.540915	-1.60171e-16	-0.0616578	0.108769	0.787501	0	0.269918	0.342842	0.625747		AT5G23820	0.863	0.12	0.001	0.988	0.929	0.001	0.1573	0.0502	0.001
plastid	Type III_Carbohydrate metabolism	AT5G24300	SS1; Starch synthase 1, chloroplastic/amyloplastic	0	0.351089	0.189924	0.234469	0	-0.0933382	0.0372543	0.123636	0	-0.156721	0.333189	0.0603525		AT5G24300	0.00781	0.25629	0.10109	0.829	0.983	0.708	0.853	0.375	0.988
plasma membrane	Type XIV_Not assigned	AT5G25090	ENODL13; Early nodulin-like protein 3	3.20343e-16	-0.520037	-0.208944	-0.235058	3.20343e-16	-0.459672	-0.189753	-0.0468354	0	-0.0857472	-0.346009	-0.290293		AT5G25090	0.00166	0.1938	0.15824	0.192	0.747	0.994	0.953	0.353	0.474
extracellular	Type XIV_Not assigned	AT5G25460	AT5G25460; Uncharacterized protein	3.20343e-16	0.45088	-0.21725	0.238209	0	0.155999	-0.0538707	-0.0973606	0	-0.0577073	0.0760451	-0.137734		AT5G25460	0.001	0.0508	0.0109	0.143	0.858	0.538	0.798	0.613	0.229
extracellular	Type VI_Secondary metabolism	AT5G25980	TGG2; Myrosinase 2	0	0.296037	-0.0920524	0.0669139	0	-0.00810551	0.408424	0.0659928	0	0.010379	0.568362	0.425718		AT5G25980	0.0014	0.5455	0.7202	0.999	0.001	0.664	0.998	0.001	0.001
peroxisome	Type VI_Secondary metabolism	AT5G26000	TGG1; Myrosinase 1	0	0.016128	-0.252672	-0.0839536	0	0.0370926	-0.00170809	-0.239014	0	0.0272004	0.0614142	-0.159189		AT5G26000	0.9955	0.0416	0.6827	0.9615	1	0.0847	0.973	0.775	0.177
cytosol	Type XI_Cytoskeleton	AT5G26360	CCT3; T-complex protein 1 subunit gamma	-3.20343e-16	-0.720081	-0.571229	-0.957473	0	-0.249951	-0.177201	-0.00683392	3.20343e-16	-0.657456	-0.252582	-0.373917		AT5G26360	0.0506	0.1158	0.0145	0.566	0.766	1	0.178	0.747	0.528
plastid	Type IX_RNA processing	AT5G26742	RH3; DEAD-box ATP-dependent RNA helicase 3, chloroplastic	0	-0.216229	0.521374	0.596949	-1.60171e-16	0.174246	0.136304	0.307883	0	-0.0527331	0.455155	0.261384		AT5G26742	0.179	0.001	0.001	0.1701	0.3458	0.0058	0.96802	0.00352	0.1403
cytosol	Type X_Protein biosynthesis	AT5G27470	AT5G27470; Serine--tRNA ligase	-1.60171e-16	0.0849069	-0.0122265	0.242451	0	0.376397	0.325884	0.508636	0	0.190117	0.505543	-0.0788092		AT5G27470	0.5939	0.9977	0.0123	0.1292	0.2228	0.0227	0.5721	0.0107	0.9549
cytosol	Type VI_Nucleotide metabolism	AT5G28050	AT5G28050; Uncharacterized protein	0	-0.260578	-0.0676538	-0.178714	3.20343e-16	-0.374768	-0.0370168	0.0761054	0	0.176891	-0.444372	0.089746		AT5G28050	0.106	0.88	0.32	0.0435	0.9833	0.8704	0.2517	0.0079	0.7498
plastid	Type I_Photosynthesis	AT5G28500	RAF1.1; Rubisco accumulation factor 1, chloroplastic	0	-0.0999478	0.486491	0.127193	3.20343e-16	-0.0969461	0.0143188	0.0474442	0	-0.0568284	0.279644	-0.438177		AT5G28500	0.748	0.001	0.541	0.983	1	0.998	0.996	0.618	0.534
cytosol	Type VII_Redox homeostasis	AT5G28840	GME; GDP-mannose 3,5-epimerase	0	0.103562	0.0733386	0.443595	0	-0.034968	0.14585	0.397413	0	0.14892	0.429948	0.537852		AT5G28840	0.447	0.698	0.001	0.942	0.143	0.001	0.324	0.001	0.001
plastid	Type X_Protein biosynthesis	AT5G30510	RPS1; Uncharacterized protein	3.20343e-16	0.0967623	0.297367	0.289237	-1.60171e-16	0.0434276	0.335978	0.387203	3.20343e-16	-0.0829598	0.160929	-0.00889001		AT5G30510	0.227	0.001	0.001	0.852	0.001	0.001	0.3872	0.0216	0.9974
extracellular	Type XIV_Not assigned	AT5G34850	PAP26; Bifunctional purple acid phosphatase 26	-4.80514e-16	0.136673	-0.255074	-0.0170733	0	-0.12424	0.683273	0.728186	0	-0.0567748	-0.126538	0.0347012		AT5G34850	0.466	0.131	0.998	0.93477	0.00661	0.00342	0.994	0.949	0.999
plastid	Type X_Protein modification	AT5G35100	AT5G35100; Peptidyl-prolyl cis-trans isomerase CYP28, chloroplastic	0	0.306483	-0.114962	0.0713372	0	0.127516	0.228293	-0.136398	-1.60171e-16	-0.00839035	0.0765736	-0.0478428		AT5G35100	0.00383	0.50216	0.76894	0.619	0.146	0.602	1	0.822	0.952
plastid	Type V_Lipid metabolism	AT5G35360	CAC2; Biotin carboxylase, chloroplastic	0	0.276636	-0.1741	0.159317	0	0.311209	0.372055	0.337535	0	-0.012588	0.362137	0.14301		AT5G35360	0.0328	0.3438	0.3239	0.03122	0.00801	0.0177	0.9994	0.0146	0.5408
plastid	Type XII_Nutrient uptake	AT5G35630	GLN2; Glutamine synthetase, chloroplastic/mitochondrial	0	0.338435	0.0801448	0.358392	0	0.0879459	0.0767076	0.262522	3.20343e-16	-0.0265095	0.224653	0.249767		AT5G35630	0.001	0.476	0.001	0.256	0.358	0.001	0.947028	0.001725	0.000611
cytosol	Type XIV_Not mapped	AT5G36160	TAT; Tyrosine aminotransferase	0	0.490524	0.734753	-0.633259	0	-1.09407	-1.9106	-0.516242	-3.20343e-16	-0.128042	-0.884479	0.476624		AT5G36160	0.898	0.721	0.935	0.15141	0.00997	0.43976	0.995	0.603	0.728
plastid	Type I_Photosynthesis	AT5G36790	PGLP1A; Phosphoglycolate phosphatase 1B, chloroplastic	-1.60171e-16	0.132604	0.205236	0.166624	0	-0.100111	0.366784	0.38802	0	-0.00337159	0.260451	0.374877		AT5G36790	0.12434	0.00974	0.04071	0.600363	0.000544	0.000247	0.99992	0.00188	0.001
mitochondrion	Type II_Cellular respiration	AT5G37510	EMB1467; NADH dehydrogenase [ubiquinone] iron-sulfur protein 1, mitochondrial	0	0.0594869	-0.157258	-0.0582137	3.20343e-16	0.126173	-0.17454	-0.177146	0	0.0310159	0.192028	0.12185		AT5G37510	0.71	0.104	0.745	0.501	0.332	0.321	0.91941	0.00873	0.1247
cytosol	Type XII_Nutrient uptake	AT5G37600	GLN1-1; Glutamine synthetase cytosolic isozyme 1-1	0	-0.0160712	-0.614316	-1.03284	0	-0.114514	-0.67179	-0.396275	0	-0.32237	-0.271734	-0.184115		AT5G37600	0.99	0.001	0.001	0.36	0.001	0.001	0.001	0.0033	0.0422
plastid	Type I_Photosynthesis	AT5G38410	AT5G38410; Ribulose bisphosphate carboxylase small chain	0	0.212931	0.0967169	0.171526	0	0.00266172	0.474489	0.500842	0	-0.0739913	0.149509	0.109634		AT5G38410	0.0114	0.3774	0.0475	1	0.001	0.001	0.703	0.155	0.376
cytosol	Type XIV_Not assigned	AT5G38480	GRF3; 14-3-3-like protein GF14 psi	-1.60171e-16	0.0250499	-0.236697	-0.124073	0	0.0768826	0.0990679	0.113912	0	0.193936	0.228126	0.349104		AT5G38480	0.985	0.0663	0.4356	0.943	0.887	0.84	0.2618	0.1529	0.0139
cytosol	Type X_Protein biosynthesis	AT5G38830	AT5G38830; Uncharacterized protein	-1.60171e-16	0.205298	-0.258793	0.269593	3.20343e-16	0.137582	0.0854481	0.127471	0	0.295975	0.0773018	-0.0239864		AT5G38830	0.0946	0.0684	0.0195	0.423	0.758	0.485	0.231	0.953	0.999
cytosol	Type X_Protein modification	AT5G40370	AT5G40370; Glutaredoxin-C2	0	-0.352557	-0.0151617	-0.132386	0	0.186918	0.0144847	-0.412487	0	0.1769	-0.482223	-0.741732		AT5G40370	0.0896	0.9991	0.694	0.423	0.9993	0.0679	0.019	0.001	0.001
plasma membrane	Type XIV_Not assigned	AT5G40450	AT5G40450; Uncharacterized protein	3.20343e-16	-0.131129	-0.0741584	-0.177969	3.20343e-16	0.48845	0.506263	0.551178	-1.60171e-16	-0.245869	-0.641132	-0.590602		AT5G40450	0.935	0.986	0.864	0.1339	0.1141	0.0735	0.4496	0.0215	0.0423
mitochondrion	Type II_Cellular respiration	AT5G40650	SDH2-2; Succinate dehydrogenase [ubiquinone] iron-sulfur subunit 2, mitochondrial	3.20343e-16	-0.0657608	-0.303091	-0.144258	0	0.0245974	-0.396872	-0.343052	0	0.00477865	-0.153756	-0.0795342		AT5G40650	0.7005	0.00278	0.16551	0.9934	0.0223	0.0466	1	0.225	0.684
mitochondrion	Type X_Protein degradation	AT5G40770	PHB3; Prohibitin-3, mitochondrial	0	0.175504	-0.115976	0.176665	0	0.407017	-0.137071	-0.0516281	0	-0.232975	0.0158797	-0.125697		AT5G40770	0.441	0.803	0.436	0.0409	0.8056	0.9861	0.362	0.999	0.757
plastid	Type III_Carbohydrate metabolism	AT5G41670	PGD3; 6-phosphogluconate dehydrogenase, decarboxylating 3, chloroplastic	0	0.164657	-0.104232	-0.240836	0	0.195471	-0.132995	-0.301998	0	-0.149833	0.0496853	-0.325385		AT5G41670	0.079	0.4197	0.0213	0.2153	0.5843	0.0813	0.627	0.969	0.127
endoplasmic reticulum	Type X_Protein modification	AT5G42020	BIP; Mediator of RNA polymerase II transcription subunit 37f	0	-0.196118	-0.26248	-0.547731	0	0.0520334	-0.209935	-0.0197012	0	0.0715311	-0.148428	0.15329		AT5G42020	0.0074	0.001	0.001	0.904	0.139	0.994	0.684	0.213	0.134
plastid	Type VIII_Phytohormone	AT5G42650	CYP74A; Allene oxide synthase, chloroplastic	0	0.231028	0.257071	0.22162	0	-0.203065	0.46703	0.165236	0	-0.443402	0.149316	-0.0576866		AT5G42650	0.246	0.172	0.277	0.6098	0.0183	0.6624	0.215	0.808	0.987
plastid	Type XIV_Not assigned	AT5G42765	AT5G42765; Uncharacterized protein	0	-0.0684882	0.0337964	-0.235084	0	-0.468142	-0.328324	-0.394585	0	0.00429022	-0.310506	-0.0691436		AT5G42765	0.935	0.99	0.316	0.00101	0.01451	0.00423	0.9999	0.00832	0.75696
nucleus,cytosol	Type X_Protein degradation	AT5G42790	PAF1; Proteasome subunit alpha type-1-A	0	0.19151	-0.368704	-0.0541814	0	0.414144	0.209755	0.166653	3.20343e-16	0.367866	0.310875	0.63111		AT5G42790	0.09614	0.00602	0.89179	0.0345	0.4144	0.5987	0.035	0.0895	0.001
cytosol	Type VII_Redox homeostasis	AT5G42980	TRX3; Thioredoxin H3	3.20343e-16	-0.366449	-0.4906	-0.597894	0	-0.0510078	1.06584	1.15991	0	0.0353719	-0.00751786	0.145335		AT5G42980	0.03508	0.00643	0.00162	0.994	0.001	0.001	0.942	0.999	0.162
cytosol	Type XIV_Not assigned	AT5G43830	AT5G43830; Uncharacterized protein	0	0.273133	-0.330687	0.0367885	0	0.456382	-0.0295035	-0.0685302	3.20343e-16	0.186304	0.215946	0.15082		AT5G43830	0.00403	0.0047	0.93999	0.001	0.986	0.869	0.238	0.143	0.403
peroxisome	Type X_Protein modification	AT5G43940	HOT5; Alcohol dehydrogenase class-3	0	0.179965	-0.248285	-0.0263626	0	0.153511	0.0824918	0.0720608	3.20343e-16	0.0210757	0.187353	0.0944453		AT5G43940	0.053	0.0193	0.9729	0.126	0.576	0.671	0.985	0.044	0.458
extracellular,plasma membrane	Type XI_Cell wall	AT5G44130	FLA13; Fasciclin-like arabinogalactan protein 13	-1.60171e-16	-0.431256	0.184244	-0.00599851	0	0.0625694	-0.133843	-0.580308	0	-0.159486	-0.139725	-0.378673		AT5G44130	0.101	0.532	1	0.9076	0.58039	0.00176	0.28265	0.37612	0.00576
cytosol	Type XI_Cytoskeleton	AT5G44340	TUBB4; Tubulin beta-4 chain	0	0.420091	0.424229	0.374981	0	-0.0807323	0.287053	0.110381	0	-0.11639	0.318368	0.208267		AT5G44340	0.0385	0.0363	0.0749	0.996	0.826	0.99	0.99	0.734	0.919
extracellular	Type XI_Cell wall	AT5G45280	PAE11; Pectin acetylesterase 11	-1.60171e-16	-0.179427	-0.29248	-0.20743	0	-0.340682	-0.0838981	-0.298947	0	0.0766663	-0.153784	-0.237143		AT5G45280	0.2818	0.0527	0.1916	0.0204	0.8043	0.0502	0.5933	0.1593	0.0238
plastid	Type X_Protein degradation	AT5G45390	CLPP4; ATP-dependent Clp protease proteolytic subunit 4, chloroplastic	0	-0.156302	-0.294532	-0.185408	0	0.00844121	0.0367986	0.0279175	-3.20343e-16	0.105012	0.0916366	0.249032		AT5G45390	0.07301	0.00105	0.03124	0.999	0.952	0.978	0.762	0.807	0.126
plastid	Type X_Protein modification	AT5G45680	FKBP13; Peptidyl-prolyl cis-trans isomerase FKBP13, chloroplastic	0	-0.269613	0.233341	-0.0964572	3.20343e-16	-0.042344	0.0251202	-0.520199	0	-0.0793276	-0.379186	-0.797988		AT5G45680	0.232	0.212	0.851	0.9812	0.9956	0.0136	0.628254	0.000843	0.001
plastid	Type V_Lipid metabolism	AT5G46290	KASI; 3-oxoacyl-[acyl-carrier-protein] synthase I, chloroplastic	0	0.344002	-0.0537484	0.336716	3.20343e-16	0.248455	0.160399	0.0407036	0	-0.207535	0.142098	0.106307		AT5G46290	0.001	0.836	0.001	0.0235	0.1992	0.9455	0.135	0.296	0.527
mitochondrion	Type XII_Solute transport	AT5G46800	BOU; Mitochondrial carnitine/acylcarnitine carrier-like protein	0	0.393013	0.0890258	0.412351	3.20343e-16	-0.137715	-0.200034	-0.416533	0	-0.0226025	0.168314	0.179799		AT5G46800	0.000562	0.6865	0.000294	0.31423	0.10217	0.00111	0.9847	0.0927	0.0676
plastid	Type III_Carbohydrate metabolism	AT5G48300	APS1; Glucose-1-phosphate adenylyltransferase small subunit, chloroplastic	0	0.25291	-0.104294	0.111801	0	-0.0291707	0.191141	0.435124	0	-0.055155	0.172612	0.152727		AT5G48300	0.001	0.256	0.165	0.981	0.113	0.001	0.8117	0.0599	0.1075
extracellular	Type XIV_Not assigned	AT5G48540	CRRSP55; Cysteine-rich repeat secretory protein 55	0	-0.323815	-0.588564	-0.900665	0	-0.641858	-0.655548	0.110877	0	0.0131971	-0.149367	0.430594		AT5G48540	0.0184	0.001	0.001	0.0367	0.0255	0.8729	1	0.939	0.291
endoplasmic reticulum	Type X_Protein modification	AT5G48580	FKBP15-2; Peptidyl-prolyl cis-trans isomerase FKBP15-2	0	-0.373299	-0.186937	-0.584421	0	0.28531	0.330265	-0.08343	0	-0.140344	-0.543119	-0.901902		AT5G48580	0.012	0.239	0.001	0.405	0.283	0.971	0.226	0.001	0.001
extracellular	Type XIV_Not mapped	AT5G49215	AT5G49215; Uncharacterized protein	3.20343e-16	0.141038	0.197766	-0.224471	0	0.00730923	-0.456264	-0.380971	0	0.262349	0.230728	-0.403736		AT5G49215	0.858	0.69	0.726	0.9998	0.0256	0.043	0.183	0.275	0.184
extracellular	Type XI_Cell wall	AT5G49360	BXL1; Beta-D-xylosidase 1	0	0.235391	0.506134	0.927034	0	0.280404	-0.41589	0.250045	0	0.224005	-0.56388	-0.0666075		AT5G49360	0.83628	0.32083	0.00484	0.234	0.143	0.322	0.15309	0.00312	0.91295
plastid	Type XIII_External stimuli	AT5G49910	HSP70-7; Heat shock 70 kDa protein 7, chloroplastic	0	0.0708067	0.307657	0.440981	-1.60171e-16	-0.127882	0.0483235	0.242708	3.20343e-16	0.0212172	0.0405933	0.135175		AT5G49910	0.74715	0.00247	0.001	0.633	0.958	0.106	0.992	0.946	0.325
mitochondrion	Type VI_Nucleotide metabolism	AT5G50370	ADK2; Adenylate kinase 3	0	-0.101461	-0.108127	0.00495783	-1.60171e-16	0.124253	-0.0283458	-0.251297	0	0.0520788	-0.262772	-0.460845		AT5G50370	0.728	0.692	1	0.632	0.993	0.211	0.8642	0.0259	0.001
mitochondrion	Type II_Cellular respiration	AT5G50850	PDH2; Pyruvate dehydrogenase E1 component subunit beta-1, mitochondrial	0	0.223676	-0.244565	-0.0086101	0	0.132516	-0.11697	-0.0551803	3.20343e-16	0.198893	0.344621	0.333406		AT5G50850	0.00607	0.01056	0.99859	0.0397	0.1095	0.6102	0.0348	0.001	0.001
plastid	Type X_Protein degradation	AT5G50920	CLPC1; Chaperone protein ClpC1, chloroplastic	0	-0.0919305	0.268662	0.0786215	0	-0.423376	-0.0279059	0.182786	-4.80514e-16	0.0198043	0.132878	0.486823		AT5G50920	0.399	0.001	0.475	0.00436	0.98564	0.16191	0.988	0.207	0.001
plastid	Type I_Photosynthesis	AT5G51110	ATP1; Uncharacterized protein	3.20343e-16	0.0829074	0.0709738	0.506621	0	0.174066	0.00808834	0.170353	0	0.310008	0.311427	0.152898		AT5G51110	0.829	0.895	0.001	0.699	1	0.734	0.668	0.631	0.944
plastid	Type XIV_Not assigned	AT5G51720	NEET; CDGSH iron-sulfur domain-containing protein NEET	-1.60171e-16	0.0593217	0.190462	0.544559	0	-0.476626	0.234651	0.535753	-1.60171e-16	0.216155	0.0838442	0.361648		AT5G51720	0.9835	0.6556	0.0139	0.12539	0.43963	0.00929	0.10182	0.75961	0.00286
extracellular	Type X_Protein degradation	AT5G51750	SBT1.3; Uncharacterized protein	3.20343e-16	-0.289362	-0.31667	-0.426622	0	-0.38466	-0.259028	-0.183104	0	-0.320932	0.116955	0.236239		AT5G51750	0.0417	0.0261	0.0038	0.0458	0.198	0.516	0.454	0.939	0.65
plastid	Type III_Carbohydrate metabolism	AT5G51820	PGMP; Phosphoglucomutase, chloroplastic	0	0.301256	0.0242312	0.359026	0	0.0858442	0.257555	0.516522	0	-0.0489894	0.323244	0.201183		AT5G51820	0.00457	0.98705	0.001	0.808	0.077	0.001	0.986	0.136	0.496
cytosol	Type III_Carbohydrate metabolism	AT5G51970	SDH; Sorbitol dehydrogenase	-1.60171e-16	0.252685	0.0225988	0.282432	0	0.191177	-0.109065	-0.128682	0	0.098902	0.25823	0.104028		AT5G51970	0.1247	0.9964	0.0744	0.162	0.638	0.525	0.6505	0.0364	0.6154
nucleus	Type IX_RNA processing	AT5G52470	MED36B; Probable mediator of RNA polymerase II transcription subunit 36b	-1.60171e-16	0.293558	0.202011	0.543763	0	0.297998	-0.0739843	-0.0839741	0	0.0766007	-0.25033	-0.0120861		AT5G52470	0.177	0.468	0.003	0.569	0.992	0.986	0.987	0.787	1
plastid	Type X_Protein biosynthesis	AT5G52520	OVA6; Uncharacterized protein	3.20343e-16	0.250094	0.0722573	0.324257	0	0.00656526	-0.227012	0.0712065	0	-0.086387	0.474441	0.396178		AT5G52520	0.00113	0.53237	0.001	1	0.114	0.797	0.9561	0.0334	0.0763
plastid	Type XII_Nutrient uptake	AT5G53460	GLT1; Glutamate synthase 1 [NADH], chloroplastic	0	-0.040938	-0.0101942	-0.22292	3.20343e-16	0.280845	0.143855	0.333788	-1.60171e-16	0.0352915	0.232202	-0.0859219		AT5G53460	0.9182	0.9984	0.0413	0.0585	0.4997	0.0193	0.991	0.257	0.903
plastid	Type XIV_Not assigned	AT5G53490	AT5G53490; Thylakoid lumenal 17.4 kDa protein, chloroplastic	0	-0.220709	-0.0522444	-0.415494	-1.60171e-16	-0.456027	-0.272449	-0.455455	-1.60171e-16	0.140504	-0.0269232	-0.0682895		AT5G53490	0.15166	0.92664	0.00644	0.001	0.0277	0.001	0.165	0.972	0.721
plastid	Type I_Photosynthesis	AT5G54270	LHCB3; Light harvesting chlorophyll B-binding protein 3	0	0.308364	0.204318	0.0970463	0	-0.0744113	-0.346989	-0.664945	0	-0.122017	0.640844	0.945369		AT5G54270	0.195	0.523	0.91	0.988	0.571	0.148	0.97129	0.07227	0.00254
plasma membrane	Type XIV_Not assigned	AT5G54500	FQR1; NAD(P)H dehydrogenase (quinone) FQR1	0	-0.290799	-0.575362	-0.293031	0	0.0250613	-0.311019	-0.0987563	0	-0.130694	-0.0376642	0.123246		AT5G54500	0.10769	0.00258	0.10481	0.999	0.504	0.949	0.784	0.991	0.77
plastid	Type X_Protein biosynthesis	AT5G54600	RPL24; 50S ribosomal protein L24, chloroplastic	0	0.0618945	0.191362	0.143994	0	-0.276373	0.315493	0.078111	0	-0.0268414	0.11264	-0.286841		AT5G54600	0.844	0.107	0.284	0.1438	0.0291	0.8602	0.996	0.814	0.282
plastid	Type VI_Coenzyme metabolism	AT5G54770	THI1; Thiamine thiazole synthase, chloroplastic	0	0.0265233	0.408335	0.229543	0	0.43809	0.0954004	-0.121712	0	0.212127	0.469807	-0.0104222		AT5G54770	0.9797	0.001	0.0248	0.001	0.284	0.174	0.0412	0.001	0.9987
cytosol	Type XII_Protein transport	AT5G55190	RAN3; GTP-binding nuclear protein Ran-3	3.20343e-16	0.114263	0.0236367	0.141153	0	0.303328	0.153103	-0.0720109	-1.60171e-16	0.00577453	0.101546	-0.0997651		AT5G55190	0.42	0.987	0.256	0.001	0.0547	0.5753	1	0.428	0.495
extracellular	Type XI_Cell wall	AT5G55730	FLA1; Fasciclin-like arabinogalactan protein 1	3.20343e-16	-0.0616112	-0.172445	-0.392242	0	-0.0415807	-0.120933	-0.315128	0	0.242042	0.028796	-0.284347		AT5G55730	0.86436	0.24256	0.00507	0.98	0.715	0.133	0.194	0.994	0.237
cytosol	Type XIII_External stimuli	AT5G56010	HSP90-3; Heat shock protein 90-3	0	-0.0881448	0.0942128	0.0851487	0	0.14699	0.0798465	0.355536	3.20343e-16	0.103063	0.234707	0.261404		AT5G56010	0.319	0.228	0.301	0.0775	0.481	0.001	0.148	0.001	0.001
endoplasmic reticulum	Type X_Protein modification	AT5G56360	PSL4; Glucosidase 2 subunit beta	0	-0.221477	0.112796	-0.156775	0	0.0969109	-0.328585	-0.499805	0	0.265426	0.010826	-0.18101		AT5G56360	0.251	0.661	0.493	0.6971	0.0398	0.003	0.101	1	0.454
cytosol	Type X_Protein biosynthesis	AT5G56680	SYNC1; Asparagine--tRNA ligase, cytoplasmic 1	-1.60171e-16	0.0877442	0.0617438	0.199993	0	0.102701	-0.18306	0.56337	0	0.0374467	0.473798	0.412747		AT5G56680	0.889	0.962	0.481	0.8744	0.6939	0.0137	0.998	0.2	0.256
cytosol	Type X_Protein biosynthesis	AT5G56710	RPL31C; 60S ribosomal protein L31-3	0	-0.66822	0.245455	0.233548	0	-0.260842	-0.0677074	0.029199	0	-0.454276	-0.83617	-0.865544		AT5G56710	0.00575	0.21871	0.25448	0.518	0.977	0.998	0.00153	0.001	0.001
endoplasmic reticulum	Type XIV_Not mapped	AT5G57655	XYLA; Xylose isomerase	-1.60171e-16	-0.119797	-0.18669	-0.304418	0	-0.0539737	0.11589	0.183508	-1.60171e-16	0.371941	0.32216	0.579645		AT5G57655	0.885	0.662	0.378	0.987	0.831	0.596	0.0521	0.1511	0.001
nucleus,cytosol	Type X_Protein biosynthesis	AT5G57870	EIF(ISO)4G1; Eukaryotic translation initiation factor isoform 4G-1	-1.60171e-16	0.00476911	0.174762	0.0284329	0	0.171473	-0.263213	-0.498114	0	-0.0255055	-0.395814	-0.215249		AT5G57870	1	0.331	0.991	0.4494	0.2421	0.0145	0.999	0.266	0.628
plastid	Type VI_Coenzyme metabolism	AT5G58250	AT5G58250; Uncharacterized protein	3.20343e-16	0.129898	0.692043	0.503163	0	-0.112252	-0.0570309	0.349446	0	0.753903	0.961408	0.390655		AT5G58250	0.88215	0.00171	0.03139	0.94	0.992	0.331	0.377	0.153	0.882
nucleus,cytosol	Type X_Protein degradation	AT5G58290	RPT3; 26S protease regulatory subunit 6B homolog	-1.60171e-16	0.0643189	-0.271906	-0.0238233	0	0.331585	-0.249584	0.0182077	0	0.0348989	0.104927	0.059769		AT5G58290	0.8529	0.0599	0.9909	0.0148	0.1635	0.9975	0.996	0.904	0.983
plastid	Type I_Photosynthesis	AT5G58330	NADP-MDH; NADP- dependent malate dehydrogenase	-1.60171e-16	-0.251449	0.116122	0.0772053	-1.60171e-16	-0.187445	0.368284	0.185364	0	0.110633	0.430148	0.373438		AT5G58330	0.0204	0.3039	0.6195	0.0813	0.001	0.0453	0.264	0.001	0.001
cytosol	Type XI_Cytoskeleton	AT5G59880	ADF3; Actin-depolymerizing factor 3	-1.60171e-16	0.208041	0.0979465	0.425371	0	0.176245	-0.527854	-0.379007	0	0.251856	0.265022	-0.167044		AT5G59880	0.0641	0.5698	0.001	0.28839	0.00353	0.02746	0.0991	0.0777	0.4646
vacuole	Type X_Protein degradation	AT5G60360	AALP; Thiol protease aleurain	3.20343e-16	0.21586	-0.339625	-0.347952	0	-0.112468	-0.310567	-0.293479	0	0.232922	-0.066217	0.317573		AT5G60360	0.0947	0.024	0.0211	0.27323	0.00115	0.00215	0.03744	0.83326	0.00326
plastid	Type VI_Secondary metabolism	AT5G60600	ISPG; 4-hydroxy-3-methylbut-2-en-1-yl diphosphate synthase (ferredoxin), chloroplastic	0	0.070549	0.140362	0.226671	0	0.0694964	-0.0904232	-0.0886461	0	0.36162	0.636578	0.264413		AT5G60600	0.2449	0.00681	0.001	0.809	0.702	0.714	0.00959	0.001	0.07566
endoplasmic reticulum	Type XIV_Not mapped	AT5G60640	PDIL1-4; Protein disulfide isomerase-like 1-4	-1.60171e-16	-0.394631	-0.161872	-0.521257	3.20343e-16	0.113608	-0.167317	-0.0287745	0	0.114482	0.0137094	-0.238965		AT5G60640	0.00709	0.31664	0.001	0.64	0.427	0.99	0.531	0.998	0.112
cytosol	Type X_Protein biosynthesis	AT5G61170	RPS19C; 40S ribosomal protein S19-3	3.20343e-16	0.287547	0.308234	0.314949	0	0.572941	0.466809	0.253247	-1.60171e-16	-0.517327	-0.702444	-1.15568		AT5G61170	0.177	0.135	0.123	0.0148	0.0616	0.4864	0.04123	0.00823	0.001
plastid	Type I_Photosynthesis	AT5G61410	RPE; D-ribulose-5-phosphate-3-epimerase	0	0.0859299	0.0292444	0.364971	0	0.255321	0.1537	0.28023	0	-0.0445007	0.174739	0.253461		AT5G61410	0.669547	0.978534	0.000645	0.234	0.635	0.171	0.9461	0.1829	0.0305
nucleus	Type IX_RNA processing	AT5G61780	TSN2; Uncharacterized protein	0	0.0407199	-0.0419131	-0.090326	0	0.490849	-0.0497502	0.0425526	0	-0.14936	-0.0789371	-0.224968		AT5G61780	0.971	0.971	0.802	0.000454	0.961181	0.972518	0.2273	0.6732	0.0493
endoplasmic reticulum	Type X_Protein modification	AT5G61790	CNX1; Calnexin homolog 1	0	-0.703057	-0.486565	-1.04716	0	-0.160983	-0.36948	-0.268464	0	0.865187	0.139144	0.879286		AT5G61790	0.001	0.0082	0.001	0.737	0.202	0.407	0.000123	0.864526	0.000117
extracellular	Type XIV_Not assigned	AT5G62350	AT5G62350; Uncharacterized protein	0	0.429742	-0.0754913	0.379904	0	-0.024073	-0.0748869	-0.508892	0	-0.174699	-0.1317	-0.357616		AT5G62350	0.356	0.993	0.464	0.9912	0.86248	0.00157	0.19706	0.43699	0.00458
cytosol	Type XI_Cytoskeleton	AT5G62700	TUBB3; Tubulin beta-3 chain	-1.60171e-16	0.0920302	-0.121079	0.0402473	0	0.167442	0.295542	0.241236	0	-0.0206786	0.311905	0.122421		AT5G62700	0.489	0.335	0.914	0.10271	0.00186	0.01177	0.9943	0.0082	0.4774
plastid	Type VI_Secondary metabolism	AT5G62790	DXR; 1-deoxy-D-xylulose 5-phosphate reductoisomerase, chloroplastic	-1.60171e-16	0.136233	-0.00894498	0.322106	-1.60171e-16	-0.00115769	-0.0437286	0.361191	0	0.111131	0.569556	0.553164		AT5G62790	0.5451	0.9997	0.0256	1	0.9886	0.0653	0.81456	0.001	0.00139
plastid	Type VI_Nucleotide metabolism	AT5G63310	NDPK2; Nucleoside diphosphate kinase II, chloroplastic	3.20343e-16	-0.39162	-0.0919038	-0.156547	3.20343e-16	-0.255676	-0.12003	0.337536	0	0.029819	0.255786	0.80366		AT5G63310	0.0988	0.8937	0.6662	0.08566	0.55512	0.00411	0.996	0.283	0.001
mitochondrion	Type VI_Nucleotide metabolism	AT5G63400	ADK1; Adenylate kinase 4	0	-0.413472	-0.0848768	-0.32818	-1.60171e-16	0.218806	-0.280329	-0.691236	-1.60171e-16	0.0180393	-0.411372	-0.790529		AT5G63400	0.028	0.856	0.0817	0.19643	0.15269	0.00119	0.984	0.001	0.001
extracellular	Type XI_Cell wall	AT5G63810	BGAL10; Beta-galactosidase 10	0	0.116341	-0.151607	0.258456	-1.60171e-16	-0.0579388	-0.185176	-0.102684	0	0.0691325	-0.0177275	0.0759475		AT5G63810	0.35389	0.23041	0.00769	0.94	0.383	0.766	0.855	0.997	0.818
nucleus,cytosol	Type XIII_External stimuli	AT5G63860	UVR8; Ultraviolet-B receptor UVR8	0	0.205503	-0.200901	0.433442	0	-0.0882525	-0.432476	0.0285532	0	-0.234101	0.134557	0.391906		AT5G63860	0.18856	0.2984	0.00127	0.8518	0.0297	0.9923	0.5621	0.7917	0.0639
plastid	Type I_Photosynthesis	AT5G64040	PSAN; Photosystem I reaction center subunit N, chloroplastic	0	-0.712324	-0.0722376	-0.593474	3.20343e-16	0.106517	-0.314652	-1.67892	0	0.229921	-0.41129	-1.46336		AT5G64040	0.1	0.985	0.172	0.887	0.334	0.001	0.712	0.461	0.011
mitochondrion	Type XIV_Not assigned	AT5G64400	AT5G64400; Uncharacterized protein	0	-0.574018	-0.0304939	-0.431291	0	-0.503253	-0.472528	-0.962463	0	-0.352556	-0.257096	-0.512827		AT5G64400	0.386	0.999	0.568	0.0873	0.10898	0.00363	0.733	0.874	0.554
extracellular	Type XI_Cell wall	AT5G64570	BXL4; Beta-D-xylosidase 4	0	0.12292	-0.204715	0.151893	0	-0.253234	-0.26822	0.134634	0	-0.0996019	0.028766	0.585479		AT5G64570	0.505	0.213	0.335	0.0279	0.0201	0.2362	0.776784	0.990696	0.000127
plastid	Type X_Protein biosynthesis	AT5G65220	RPL29; 50S ribosomal protein L29, chloroplastic	0	-0.588592	0.411122	0.165675	3.20343e-16	-0.475468	-0.0346405	-0.321356	0	-0.200311	-0.640991	-0.683215		AT5G65220	0.125	0.112	0.787	0.0682	0.9941	0.2097	0.3922	0.00512	0.00123
nucleus	Type XIV_Not assigned	AT5G65430	GRF8; 14-3-3-like protein GF14 kappa	0	-0.065679	0.0537302	-0.131983	0	-0.26226	0.194144	0.412004	0	-0.064828	-0.0118086	0.078254		AT5G65430	0.984	0.99	0.899	0.24114	0.24964	0.00733	0.942	0.999	0.874
mitochondrion	Type VI_Coenzyme metabolism	AT5G65720	NIFS1; Cysteine desulfurase, mitochondrial	0	-0.151266	-0.269607	-0.288053	3.20343e-16	-0.12732	-0.126647	-0.213707	-1.60171e-16	-0.00505965	-0.145847	0.0827348		AT5G65720	0.2529	0.0256	0.0174	0.574	0.578	0.213	1	0.629	0.871
plastid	Type I_Photosynthesis	AT5G66190	LFNR1; Ferredoxin--NADP reductase, leaf isozyme 1, chloroplastic	0	0.10969	0.197708	0.222323	0	0.0425099	0.34296	0.367323	0	-0.0237884	0.202966	0.00924963		AT5G66190	0.16754	0.0055	0.00175	0.95229	0.00328	0.00163	0.96139	0.00503	0.99739
plastid	Type XIV_Not assigned	AT5G66530	AT5G66530; Uncharacterized protein	3.20343e-16	0.258769	-0.0783819	0.174847	0	-0.0746039	0.0818364	-0.0404672	0	0.044514	0.177863	0.129314		AT5G66530	0.00127	0.54782	0.03247	0.822	0.753	0.962	0.978	0.427	0.67
plastid	Type I_Photosynthesis	AT5G66570	PSBO1; Oxygen-evolving enhancer protein 1-1, chloroplastic	3.20343e-16	-0.338195	-0.00790038	-0.508178	0	-0.11311	-0.113575	-0.528141	0	0.0734061	-0.379148	-0.751442		AT5G66570	0.2061	0.9999	0.0493	0.67242	0.66988	0.00311	0.438	0.001	0.001
extracellular	Type X_Protein degradation	AT5G67360	SBT1.7; Subtilisin-like protease SBT1.7	3.20343e-16	0.141374	-0.118021	-0.107689	0	-0.0729772	-0.151605	-0.242187	0	0.0854907	6.34092e-05	-0.0650915		AT5G67360	0.131	0.301	0.367	0.7078	0.2052	0.0304	0.751	1	0.882
mitochondrion	Type XII_Solute transport	AT5G67500	VDAC2; Mitochondrial outer membrane protein porin 2	-3.20343e-16	0.425783	0.0281532	0.102609	-1.60171e-16	0.0340115	-0.108424	-0.175536	0	0.0986596	-0.175412	0.0985987		AT5G67500	0.001	0.981	0.515	0.989	0.813	0.538	0.926	0.767	0.897
plastid	Type I_Photosynthesis	ATCG00020	PSBA; Photosystem II protein D1	0	-0.337577	0.312423	-0.339	0	-1.15856	0.936833	0.270288	0	-0.463919	0.236008	1.90223		ATCG00020	0.813	0.715	0.812	0.634	0.264	0.971	0.9807	0.9945	0.0101
plastid	Type I_Photosynthesis	ATCG00120	ATPA; ATP synthase subunit alpha, chloroplastic	-1.60171e-16	0.238733	0.165309	-0.0682707	0	0.0279957	0.241091	0.16872	3.20343e-16	-0.268485	0.103584	-0.0475808		ATCG00120	0.012	0.106	0.751	0.9852	0.0475	0.2208	0.0233	0.4573	0.9011
plastid	Type I_Photosynthesis	ATCG00130	ATPF; ATP synthase subunit b, chloroplastic	0	0.2587	0.275387	0.258916	0	-0.389451	-0.0120693	-0.209748	-1.60171e-16	-0.0829436	0.0277552	0.303088		ATCG00130	0.061	0.0429	0.061	0.00775	0.99874	0.15826	0.8105	0.9887	0.0174
plastid	Type I_Photosynthesis	ATCG00280	PSBC; Photosystem II CP43 reaction center protein	0	-0.0897838	0.330377	-0.278607	0	-0.110602	0.654023	-0.117075	0	-0.219801	0.215661	0.960123		ATCG00280	0.979	0.424	0.696	0.987	0.133	0.985	0.92068	0.88906	0.00768
plastid	Type I_Photosynthesis	ATCG00470	ATPE; ATP synthase epsilon chain, chloroplastic	-1.60171e-16	0.419864	0.0916885	0.0778507	-1.60171e-16	0.0018763	0.518964	0.315734	0	-0.275202	-0.00119911	-0.189504		ATCG00470	0.001	0.743	0.823	1	0.001	0.00774	0.015	1	0.0987
plastid	Type I_Photosynthesis	ATCG00480	ATPB; ATP synthase subunit beta, chloroplastic	0	0.284959	0.0160809	-0.0576901	0	0.136993	0.210069	0.0827743	0	-0.279343	0.0388377	-0.259958		ATCG00480	0.000381	0.989917	0.734205	0.2448	0.0388	0.6312	0.000134	0.761789	0.000219
plastid	Type I_Photosynthesis	ATCG00490	RBCL; Ribulose bisphosphate carboxylase large chain	0	0.0282742	0.0725446	-0.0248535	0	0.106117	0.45385	0.459388	0	-0.0224846	0.188362	0.117836		ATCG00490	0.946	0.536	0.964	0.332	0.001	0.001	0.9752	0.0193	0.1951
plastid	Type I_Photosynthesis	ATCG00540	PETA; Cytochrome f	-1.60171e-16	-0.280648	-0.000649319	-0.331045	0	-0.18937	-0.168832	-0.495233	0	0.0627228	-0.0925477	0.38934		ATCG00540	0.164	1	0.0926	0.28558	0.36588	0.00337	0.91931	0.81632	0.00527
plastid	Type I_Photosynthesis	ATCG00680	PSBB; Photosystem II CP47 reaction center protein	0	-0.192928	0.501376	-0.336644	3.20343e-16	-0.961739	0.983877	0.292923	0	-0.363685	0.0906546	1.98067		ATCG00680	0.947	0.358	0.811	0.628	0.137	0.937	0.98408	0.99952	0.00308
plastid	Type X_Protein biosynthesis	ATCG00780	RPL14; 50S ribosomal protein L14, chloroplastic	0	0.451796	0.169358	0.533812	0	0.113923	0.356927	0.272037	0	-0.107243	0.327622	0.126105		ATCG00780	0.001	0.235	0.001	0.24633	0.001	0.00122	0.414	0.001	0.236
plastid	Type X_Protein biosynthesis	ATCG00790	RPL16; 50S ribosomal protein L16, chloroplastic	0	-0.0187336	0.0543097	-0.324715	0	-0.348806	0.667931	0.290757	3.20343e-16	-0.529733	-0.36547	-0.504696		ATCG00790	0.999	0.983	0.323	0.5534	0.0118	0.5245	0.0505	0.1048	0.0267
plastid	Type X_Protein biosynthesis	ATCG00800	RPS3; 30S ribosomal protein S3, chloroplastic	-1.60171e-16	0.115537	0.0966752	0.296593	0	-0.259228	0.263303	0.342526	0	-0.151833	0.160597	0.377883		ATCG00800	0.40938	0.55009	0.00401	0.11619	0.0467	0.00695	0.5626	0.4383	0.0094
plastid	Type X_Protein biosynthesis	ATCG00830	rpl2-A; 50S ribosomal protein L2, chloroplastic	0	0.311452	0.0484151	-0.783482	0	0.0263992	0.165451	-0.187725	3.20343e-16	-0.689378	-1.32926	-0.834379		ATCG00830	0.616	0.998	0.24	1	0.929	0.937	0.05082	0.00146	0.03849
plastid	Type X_Protein biosynthesis	ATCG00900	RPS7-A; 30S ribosomal protein S7, chloroplastic	0	-0.108615	0.448981	0.681691	-1.60171e-16	-0.294511	-0.149957	-0.386286	0	-0.134793	-0.249292	-0.735112		ATCG00900	0.93897	0.07847	0.00273	0.1576	0.6053	0.0572	0.73507	0.32771	0.00329
plastid	Type I_Photosynthesis	ATCG01060	PSAC; Photosystem I iron-sulfur center	0	-0.271884	-0.480486	-0.642009	0	-0.0785207	0.136934	-0.464167	0	-0.168391	0.0228515	-0.92321		ATCG01060	0.4087	0.0957	0.0292	0.958	0.795	0.124	0.7658	0.999	0.0169
mitochondrion	Type II_Cellular respiration	ATMG01190	ATP1; ATP synthase subunit alpha, mitochondrial	0	0.125207	-0.0699918	-0.1548	0	0.146314	-0.0869701	-0.103299	0	-0.148487	0.126038	-0.085826		ATMG01190	0.0945	0.5268	0.0549	0.0546	0.3997	0.2753	0.0251	0.0373	0.2425

## Sheet: PSII
			Log2 fold change														p value
Location SUBAcon	Gene stable ID	Protein	Col-0 ML	trxf1f2 ML	trxm1m2 ML	ntrc ML	Col-0 HL	trxf1f2 HL	trxm1m2 HL	ntrc HL	Col-0 LL	trxf1f2 LL	trxm1m2 LL	ntrc LL		P value	trxf1f2_ML	trxm1m2_ML	ntrc_ML	trxf1f2_HL	trxm1m2_HL	ntrc_HL	trxf1f2_LL	trxm1m2_LL	ntrc_LL
plastid	AT1G06680	PSBP1; Oxygen-evolving enhancer protein 2-1, chloroplastic	-1.60171e-16	-0.347938	-0.126019	-0.375744	0	-0.362197	0.0964601	0.0211276	0	0.163493	0.134239	-0.115908		AT1G06680	0.0594	0.6604	0.0417	0.0086	0.6024	0.9921	0.211	0.359	0.537
plastid	AT1G15820	LHCB6; Light harvesting photosystem II subunit 6	-1.60171e-16	0.252056	0.291307	0.134986	3.20343e-16	-0.161982	0.452725	0.157052	0	-0.102825	0.23964	0.724079		AT1G15820	0.348	0.235	0.794	0.8286	0.0651	0.7946	0.9521	0.56274	0.00199
plastid	AT2G34420	LHB1B2; Photosystem II light harvesting complex protein B1B2	0	0.122481	0.272104	-0.0834915	0	-0.271778	0.555297	0.324197	0	-0.242711	0.450756	1.08888		AT2G34420	0.885	0.395	0.966	0.7614	0.0984	0.513	0.87	0.349	0.001
plastid	AT3G08940	LHCB4.2; Chlorophyll a-b binding protein CP29.2, chloroplastic	0	0.022898	0.192459	-0.0880575	0	-0.266551	0.569563	0.184683	0	-0.782525	0.0207218	0.873177		AT3G08940	0.999	0.645	0.956	0.6178	0.0159	0.721	0.5183	1	0.0805
plastid	AT3G50820	PSBO2; Oxygen-evolving enhancer protein 1-2, chloroplastic	0	-0.302333	-0.0568606	-0.441844	0	-0.0896716	-0.00925548	-0.444779	0	-0.0283502	-0.334474	-0.583863		AT3G50820	0.1169	0.9489	0.0214	0.626607	0.999095	0.000677	0.931344	0.000165	0.001
plastid	AT3G55330	PPL1; PsbP-like protein 1, chloroplastic	-1.60171e-16	0.395661	-0.00590233	0.476684	3.20343e-16	-0.158292	0.217488	0.623657	3.20343e-16	-0.0619927	-0.0719656	0.354418		AT3G55330	0.001	1	0.001	0.393	0.105	0.001	0.88953	0.84247	0.00301
plastid	AT3G56650	PPD6; PsbP domain-containing protein 6, chloroplastic	3.20343e-16	-0.051418	-0.0548709	0.0316148	0	-0.177507	-0.180663	-0.135307	0	0.101509	-0.288471	-0.166681		AT3G56650	0.943	0.933	0.984	0.174	0.165	0.35	0.4798	0.0161	0.1876
plastid	AT4G05180	PSBQ2; Oxygen-evolving enhancer protein 3-2, chloroplastic	0	0.151863	0.0265398	-0.396313	0	-0.295468	-0.0484429	-0.863609	-1.60171e-16	0.0689003	-0.021704	-0.635411		AT4G05180	0.631	0.997	0.104	0.0746	0.9531	0.001	0.725	0.987	0.001
plastid	AT4G10340	LHCB5; Chlorophyll a-b binding protein CP26, chloroplastic	0	0.325678	0.166785	0.197937	0	-0.206147	0.214022	0.163553	-1.60171e-16	-0.153924	0.188463	0.34509		AT4G10340	0.0123	0.3088	0.1861	0.428	0.29	0.507	0.5792	0.3357	0.0242
plastid	AT4G21280	PSBQ1; Oxygen-evolving enhancer protein 3-1, chloroplastic	0	-0.0824405	0.226517	0.143774	0	-0.0947813	-0.215097	-0.266916	0	0.239066	-0.0288387	-0.2269		AT4G21280	0.947	0.421	0.751	0.7362	0.1903	0.0905	0.00633	0.96312	0.0281
plastid	AT5G01530	LHCB4.1; Chlorophyll a-b binding protein CP29.1, chloroplastic	0	0.000532246	0.378712	-0.0331541	0	-0.392751	0.567345	0.210763	3.20343e-16	-0.283091	0.311432	1.12253		AT5G01530	1	0.317	0.999	0.614	0.124	0.838	0.88544	0.7433	0.00167
plastid	AT5G54270	LHCB3; Light harvesting chlorophyll B-binding protein 3	0	0.308364	0.204318	0.0970463	0	-0.0744113	-0.346989	-0.664945	0	-0.122017	0.640844	0.945369		AT5G54270	0.195	0.523	0.91	0.988	0.571	0.148	0.97129	0.07227	0.00254
plastid	AT5G66570	PSBO1; Oxygen-evolving enhancer protein 1-1, chloroplastic	3.20343e-16	-0.338195	-0.00790038	-0.508178	0	-0.11311	-0.113575	-0.528141	0	0.0734061	-0.379148	-0.751442		AT5G66570	0.2061	0.9999	0.0493	0.67242	0.66988	0.00311	0.438	0.001	0.001
plastid	ATCG00020	PSBA; Photosystem II protein D1	0	-0.337577	0.312423	-0.339	0	-1.15856	0.936833	0.270288	0	-0.463919	0.236008	1.90223		ATCG00020	0.813	0.715	0.812	0.634	0.264	0.971	0.9807	0.9945	0.0101
plastid	ATCG00280	PSBC; Photosystem II CP43 reaction center protein	0	-0.0897838	0.330377	-0.278607	0	-0.110602	0.654023	-0.117075	0	-0.219801	0.215661	0.960123		ATCG00280	0.979	0.424	0.696	0.987	0.133	0.985	0.92068	0.88906	0.00768
plastid	ATCG00680	PSBB; Photosystem II CP47 reaction center protein	0	-0.192928	0.501376	-0.336644	3.20343e-16	-0.961739	0.983877	0.292923	0	-0.363685	0.0906546	1.98067		ATCG00680	0.947	0.358	0.811	0.628	0.137	0.937	0.98408	0.99952	0.00308

## Sheet: PSI
			Log2 fold change														p value
Location SUBAcon	Gene stable ID	Protein	Col-0 ML	trxf1f2 ML	trxm1m2 ML	ntrc ML	Col-0 HL	trxf1f2 HL	trxm1m2 HL	ntrc HL	Col-0 LL	trxf1f2 LL	trxm1m2 LL	ntrc LL		P value	trxf1f2_ML	trxm1m2_ML	ntrc_ML	trxf1f2_HL	trxm1m2_HL	ntrc_HL	trxf1f2_LL	trxm1m2_LL	ntrc_LL
plastid	AT1G30380	PSAK; Photosystem I reaction center subunit psaK, chloroplastic	0	0.410794	-0.0412625	-0.0897373	0	-0.137847	0.143477	-0.275964	0	-0.155922	0.0554432	-0.377075		AT1G30380	0.000306	0.954305	0.710117	0.527	0.422	0.116	0.3641	0.9038	0.0163
plastid	AT1G34000	OHP2; One-helix protein 2	0	0.20046	-0.166878	0.488442	0	-0.629786	-0.35014	-0.600646	0	-0.508763	-0.356031	-0.11509		AT1G34000	0.46457	0.65476	0.00529	0.497	0.821	0.599	0.19	0.372	0.931
plastid	AT1G52230	PSAH2; Photosystem I reaction center subunit VI-2, chloroplastic	0	0.461083	0.31501	0.0925754	-1.60171e-16	0.336589	-0.401644	-1.18948	0	-0.0900703	0.223957	-0.610461		AT1G52230	0.001	0.00116	0.53626	0.0734	0.1032	0.001	0.6379	0.0323	0.001
plastid	AT1G55670	PSAG; Photosystem I reaction center subunit V, chloroplastic	0	0.0640581	-0.208482	-0.372515	0	-0.488305	0.606293	0.551745	0	-0.520014	-0.49933	-0.442068		AT1G55670	0.976	0.651	0.297	0.3824	0.0493	0.0858	0.0546	0.0641	0.1024
plastid	AT2G46820	CURT1B; Protein CURVATURE THYLAKOID 1B, chloroplastic	0	0.288642	0.173179	0.309789	0	0.0506437	-0.18408	-0.277196	0	-0.131607	-0.149458	0.169128		AT2G46820	0.01188	0.18844	0.00689	0.957	0.408	0.149	0.496	0.403	0.232
plastid	AT3G47470	LHCA4; Chlorophyll a-b binding protein 4, chloroplastic	0	0.306338	0.0438295	-0.0305528	0	-0.0783302	0.474062	0.518301	0	0.178174	0.537857	0.774954		AT3G47470	0.383	0.995	0.999	0.9749	0.0666	0.0388	0.976	0.491	0.165
plastid	AT3G54890	LHCA1; Chlorophyll a-b binding protein 6, chloroplastic	0	0.325625	0.180269	0.13178	0	-0.204765	-0.372303	-0.388677	0	-0.0327758	0.0973155	-0.0272612		AT3G54890	0.001	0.0201	0.1112	0.2399	0.0221	0.0172	0.979	0.657	0.988
plastid	AT4G02770	PSAD1; Photosystem I reaction center subunit II-1, chloroplastic	0	0.315225	0.020732	-0.254964	0	0.339955	0.13756	-0.817584	3.20343e-16	-0.000175575	0.0132144	-0.890253		AT4G02770	0.001	0.9845	0.0136	0.00376	0.37969	0.001	1	0.992	0.001
plastid	AT4G12800	PSAL; Photosystem I reaction center subunit XI, chloroplastic	0	0.010288	0.212451	-0.184669	0	-0.231855	0.73965	0.0816908	3.20343e-16	0.358132	1.4918	2.03204		AT4G12800	1	0.746	0.878	0.949	0.155	0.998	0.9794	0.1514	0.0217
plastid	AT4G28750	PSAE1; Photosystem I reaction center subunit IV A, chloroplastic	0	0.746166	0.206756	0.297017	3.20343e-16	0.418376	0.436271	-0.373244	0	0.0374988	0.399445	-0.504914		AT4G28750	0.001	0.387	0.127	0.0216	0.0159	0.1465	0.96626	0.001	0.00134
plastid	AT5G64040	PSAN; Photosystem I reaction center subunit N, chloroplastic	0	-0.712324	-0.0722376	-0.593474	3.20343e-16	0.106517	-0.314652	-1.67892	0	0.229921	-0.41129	-1.46336		AT5G64040	0.1	0.985	0.172	0.887	0.334	0.001	0.712	0.461	0.011
plastid	ATCG01060	PSAC; Photosystem I iron-sulfur center	0	-0.271884	-0.480486	-0.642009	0	-0.0785207	0.136934	-0.464167	0	-0.168391	0.0228515	-0.92321		ATCG01060	0.4087	0.0957	0.0292	0.958	0.795	0.124	0.7658	0.999	0.0169

## Sheet: ATP synthase
			Log2 fold change														p value
Location SUBAcon	Gene stable ID	Protein	Col-0 ML	trxf1f2 ML	trxm1m2 ML	ntrc ML	Col-0 HL	trxf1f2 HL	trxm1m2 HL	ntrc HL	Col-0 LL	trxf1f2 LL	trxm1m2 LL	ntrc LL		P value	trxf1f2_ML	trxm1m2_ML	ntrc_ML	trxf1f2_HL	trxm1m2_HL	ntrc_HL	trxf1f2_LL	trxm1m2_LL	ntrc_LL
plastid	AT4G03280	PETC; Cytochrome b6-f complex iron-sulfur subunit, chloroplastic	0	-0.141142	0.058091	-0.423526	0	0.146781	-0.00584212	-0.613567	0	-0.16588	-0.375974	-0.707619		AT4G03280	0.5562	0.9274	0.0171	0.6553	1	0.0145	0.23631	0.00475	0.001
plastid	AT4G04640	ATPC1; ATP synthase gamma chain 1, chloroplastic	0	0.351357	0.121466	0.0857107	0	-0.0834195	0.180367	0.125358	0	-0.13605	0.267818	0.162085		AT4G04640	0.001	0.185	0.444	0.6509	0.0801	0.2961	0.28816	0.00483	0.11946
plastid	AT4G09650	ATPD; ATP synthase subunit delta, chloroplastic	0	0.0939098	0.176267	-0.134956	0	-0.409302	0.861009	0.727389	0	-0.291909	-0.290291	-0.128015		AT4G09650	0.789	0.345	0.625	0.52774	0.00285	0.01609	0.0219	0.0228	0.4068
plastid	AT4G32260	AT4G32260; ATP synthase beta chain (Subunit II)	0	0.0710299	0.344481	0.343663	0	-0.490664	-0.181424	-0.147427	0	0.168971	0.16596	0.573864		AT4G32260	0.8732	0.0102	0.0104	0.001	0.165	0.293	0.273	0.287	0.001
plastid	ATCG00120	ATPA; ATP synthase subunit alpha, chloroplastic	-1.60171e-16	0.238733	0.165309	-0.0682707	0	0.0279957	0.241091	0.16872	3.20343e-16	-0.268485	0.103584	-0.0475808		ATCG00120	0.012	0.106	0.751	0.9852	0.0475	0.2208	0.0233	0.4573	0.9011
plastid	ATCG00130	ATPF; ATP synthase subunit b, chloroplastic	0	0.2587	0.275387	0.258916	0	-0.389451	-0.0120693	-0.209748	-1.60171e-16	-0.0829436	0.0277552	0.303088		ATCG00130	0.061	0.0429	0.061	0.00775	0.99874	0.15826	0.8105	0.9887	0.0174
plastid	ATCG00470	ATPE; ATP synthase epsilon chain, chloroplastic	-1.60171e-16	0.419864	0.0916885	0.0778507	-1.60171e-16	0.0018763	0.518964	0.315734	0	-0.275202	-0.00119911	-0.189504		ATCG00470	0.001	0.743	0.823	1	0.001	0.00774	0.015	1	0.0987
plastid	ATCG00480	ATPB; ATP synthase subunit beta, chloroplastic	0	0.284959	0.0160809	-0.0576901	0	0.136993	0.210069	0.0827743	0	-0.279343	0.0388377	-0.259958		ATCG00480	0.000381	0.989917	0.734205	0.2448	0.0388	0.6312	0.000134	0.761789	0.000219
plastid	ATCG00540	PETA; Cytochrome f	-1.60171e-16	-0.280648	-0.000649319	-0.331045	0	-0.18937	-0.168832	-0.495233	0	0.0627228	-0.0925477	0.38934		ATCG00540	0.164	1	0.0926	0.28558	0.36588	0.00337	0.91931	0.81632	0.00527
plastid	AT1G20020	LFNR2; Ferredoxin--NADP reductase, leaf isozyme 2, chloroplastic	0	0.112988	0.0791056	0.1417	0	0.0316549	0.238	0.0905777	0	0.0125778	0.212003	0.139764		AT1G20020	0.1279	0.3683	0.0431	0.9695	0.0239	0.6037	0.99374	0.00371	0.06769
plastid	AT5G66190	LFNR1; Ferredoxin--NADP reductase, leaf isozyme 1, chloroplastic	0	0.10969	0.197708	0.222323	0	0.0425099	0.34296	0.367323	0	-0.0237884	0.202966	0.00924963		AT5G66190	0.16754	0.0055	0.00175	0.95229	0.00328	0.00163	0.96139	0.00503	0.99739

## Sheet: CBC
			Log2 fold change														p value
Location SUBAcon	Gene stable ID	Protein	Col-0 ML	trxf1f2 ML	trxm1m2 ML	ntrc ML	Col-0 HL	trxf1f2 HL	trxm1m2 HL	ntrc HL	Col-0 LL	trxf1f2 LL	trxm1m2 LL	ntrc LL		P value	trxf1f2_ML	trxm1m2_ML	ntrc_ML	trxf1f2_HL	trxm1m2_HL	ntrc_HL	trxf1f2_LL	trxm1m2_LL	ntrc_LL
plastid	AT1G12900	GAPA-2; Glyceraldehyde-3-phosphate dehydrogenase GAPA2, chloroplastic	3.20343e-16	0.309211	0.220395	0.291561	3.20343e-16	-0.0318841	0.172293	0.0301901	0	-0.0145659	0.173748	0.120747		AT1G12900	0.00981	0.0852	0.01534	0.975	0.16	0.977	0.9941	0.0463	0.2192
plastid	AT1G32060	PRK; Phosphoribulokinase, chloroplastic	0	0.32257	-0.0113896	0.29095	0	0.127316	0.330074	0.393236	-1.60171e-16	-0.108675	0.35589	0.571038		AT1G32060	0.001	0.997	0.001	0.134	0.001	0.001	0.339	0.001	0.001
plastid	AT1G42970	GAPB; Glyceraldehyde-3-phosphate dehydrogenase GAPB, chloroplastic	0	0.378416	0.11293	0.449618	0	0.125588	0.204961	0.354723	0	-0.0244696	0.0478079	0.227222		AT1G42970	0.001	0.196	0.001	0.10545	0.00485	0.001	0.868	0.471	0.001
plastid	AT1G55490	CPN60B1; Chaperonin 60 subunit beta 1, chloroplastic	-1.60171e-16	-0.147143	0.355635	0.227799	0	-0.00577786	0.0399416	0.329753	0	-0.187566	-0.0749288	-0.205499		AT1G55490	0.2338	0.001	0.0176	0.999648	0.90378	0.000179	0.028	0.5208	0.0165
plastid	AT1G56190	AT1G56190; Phosphoglycerate kinase	0	0.150142	-0.0170577	0.0193617	3.20343e-16	0.28606	-0.00230744	0.033779	0	0.0652693	0.285987	0.114243		AT1G56190	0.262	0.996	0.994	0.00597	0.99999	0.96393	0.77429	0.00368	0.3842
plastid	AT1G67090	RBCS-1A; Ribulose bisphosphate carboxylase small chain 1A, chloroplastic	0	0.386642	0.0562419	0.242408	-1.60171e-16	-0.00435223	0.275761	0.383322	3.20343e-16	-0.053088	0.23025	0.196746		AT1G67090	0.001	0.80689	0.00847	0.9999	0.0131	0.001	0.8861	0.0285	0.0705
plastid	AT2G01140	FBA3; Probable fructose-bisphosphate aldolase 3, chloroplastic	0	0.0455679	-0.492611	-0.143246	0	0.1536	-0.219982	-0.388097	0	-0.286252	-0.0257653	-0.12522		AT2G01140	0.93417	0.00113	0.38551	0.703	0.551	0.211	0.342	0.998	0.836
plastid	AT2G21170	TIM; Triosephosphate isomerase, chloroplastic	0	0.277501	-0.0225062	0.206586	0	-0.0140764	0.0286298	0.111152	3.20343e-16	-0.0544272	0.0703404	0.0670072		AT2G21170	0.001	0.9705	0.00608	0.9792	0.8565	0.0467	0.57	0.343	0.38
plastid	AT2G21330	FBA1; Probable fructose-bisphosphate aldolase 1, chloroplastic	3.20343e-16	0.338575	-0.107519	0.28225	-1.60171e-16	0.102798	0.288438	0.202519	3.20343e-16	0.0150697	0.426556	0.454055		AT2G21330	0.00568	0.65908	0.02384	0.50064	0.00483	0.05967	0.99832	0.00102	0.001
plastid	AT2G28000	CPN60A1; Chaperonin 60 subunit alpha 1, chloroplastic	0	-0.192672	0.435576	0.0878584	-1.60171e-16	-0.00686534	0.0093799	0.0964847	-1.60171e-16	-0.249111	-0.145121	-0.277667		AT2G28000	0.109	0.001	0.581	1	0.999	0.598	0.01674	0.18968	0.00836
plastid	AT2G39730	RCA; Ribulose bisphosphate carboxylase/oxygenase activase, chloroplastic	-1.60171e-16	0.175423	0.105431	0.355684	3.20343e-16	0.31269	0.017633	-0.0319942	3.20343e-16	-0.0774822	0.0702373	-0.0752106		AT2G39730	0.0753	0.3996	0.001	0.001	0.992	0.96	0.393	0.429	0.415
plastid	AT2G47400	CP12-1; Calvin cycle protein CP12-1, chloroplastic	0	0.172678	0.168035	0.573036	-1.60171e-16	1.52418	-1.05051	0.648275	0	0.480624	-0.169893	0.295697		AT2G47400	0.8609	0.8703	0.0615	0.001	0.0401	0.0233	0.00806	0.66358	0.15548
plastid	AT3G04790	RPI3; Probable ribose-5-phosphate isomerase 3, chloroplastic	0	0.312015	-0.0209557	0.0894224	0	0.229924	0.113641	0.0275947	0	-0.00212596	0.18	0.035641		AT3G04790	0.001	0.98	0.397	0.00875	0.29085	0.96563	0.99994	0.00267	0.80938
plastid	AT3G12780	PGK1; Phosphoglycerate kinase 1, chloroplastic	0	0.283763	0.0181179	0.259998	0	0.217512	0.0916496	0.205955	0	-0.0559031	0.217095	0.138831		AT3G12780	0.001	0.979657	0.000317	0.001	0.117	0.001	0.5663	0.001	0.0222
plastid	AT3G26650	GAPA1; Glyceraldehyde-3-phosphate dehydrogenase GAPA1, chloroplastic	0	0.337136	0.0210977	0.26445	3.20343e-16	-0.209139	0.256943	0.375073	0	-0.170524	0.160072	0.317489		AT3G26650	0.00184	0.99193	0.01603	0.1	0.0129	0.001	0.23794	0.20447	0.00331
plastid	AT3G54050	CFBP1; Fructose-1,6-bisphosphatase, chloroplastic	0	0.402631	0.0176186	0.309074	0	0.228281	0.154967	0.329953	0	0.0422144	0.256527	0.401503		AT3G54050	0.001	0.98857	0.00027	0.0108	0.1088	0.001	0.91044	0.00629	0.001
plastid	AT3G55800	SBPASE; Sedoheptulose-1,7-bisphosphatase, chloroplastic	-1.60171e-16	0.325274	0.131071	0.554698	0	0.402672	0.224039	0.524796	0	0.207871	0.415082	0.770653		AT3G55800	0.001	0.0792	0.001	0.001	0.0198	0.001	0.00671	0.001	0.001
plastid	AT3G60750	TKL-1; Transketolase-1, chloroplastic	0	0.21872	0.0339841	0.291316	-1.60171e-16	0.169325	0.0668274	0.190453	0	-0.0551627	0.216306	0.0623788		AT3G60750	0.001	0.782	0.001	0.001	0.22	0.001	0.628242	0.000874	0.510438
plastid	AT3G62410	CP12-2; Calvin cycle protein CP12-2, chloroplastic	0	0.440295	0.223538	0.668042	0	0.711586	0.530514	1.31485	0	0.42793	-0.3572	0.37189		AT3G62410	0.14485	0.67566	0.00986	0.001	0.0261	0.001	0.0116	0.1569	0.0328
plastid	AT4G26530	FBA5; Fructose-bisphosphate aldolase	0	0.255289	0.0364361	0.937748	0	0.117129	0.2442	0.506437	0	-0.162116	0.409711	0.64051		AT4G26530	0.00954	0.94638	0.001	0.29359	0.00703	0.001	0.189	0.001	0.001
plastid	AT4G38970	FBA2; Probable fructose-bisphosphate aldolase 2, chloroplastic	0	0.331906	0.0161193	0.339854	3.20343e-16	0.230942	0.0592609	0.221069	-1.60171e-16	-0.0437162	0.306677	0.246491		AT4G38970	0.001	0.99	0.001	0.00824	0.75384	0.0114	0.84447	0.001	0.00144
plastid	AT5G38410	AT5G38410; Ribulose bisphosphate carboxylase small chain	0	0.212931	0.0967169	0.171526	0	0.00266172	0.474489	0.500842	0	-0.0739913	0.149509	0.109634		AT5G38410	0.0114	0.3774	0.0475	1	0.001	0.001	0.703	0.155	0.376
plastid	AT5G61410	RPE; D-ribulose-5-phosphate-3-epimerase	0	0.0859299	0.0292444	0.364971	0	0.255321	0.1537	0.28023	0	-0.0445007	0.174739	0.253461		AT5G61410	0.669547	0.978534	0.000645	0.234	0.635	0.171	0.9461	0.1829	0.0305
plastid	ATCG00490	RBCL; Ribulose bisphosphate carboxylase large chain	0	0.0282742	0.0725446	-0.0248535	0	0.106117	0.45385	0.459388	0	-0.0224846	0.188362	0.117836		ATCG00490	0.946	0.536	0.964	0.332	0.001	0.001	0.9752	0.0193	0.1951

## Sheet: Photorespiration
			Log2 fold change														p value
Location SUBAcon	Gene stable ID	Protein	Col-0 ML	trxf1f2 ML	trxm1m2 ML	ntrc ML	Col-0 HL	trxf1f2 HL	trxm1m2 HL	ntrc HL	Col-0 LL	trxf1f2 LL	trxm1m2 LL	ntrc LL		P value	trxf1f2_ML	trxm1m2_ML	ntrc_ML	trxf1f2_HL	trxm1m2_HL	ntrc_HL	trxf1f2_LL	trxm1m2_LL	ntrc_LL
mitochondrion	AT1G11860	AT1G11860; Aminomethyltransferase, mitochondrial	0	0.395344	0.15411	0.44257	-1.60171e-16	0.141408	0.333242	0.0796008	0	-0.0586117	0.153511	-0.00812788		AT1G11860	0.001	0.0462	0.001	0.057	0.001	0.403	0.7068	0.0536	0.9985
peroxisome	AT1G68010	HPR; Glycerate dehydrogenase HPR, peroxisomal	0	0.199407	0.133371	0.516138	0	0.102535	0.227707	0.355922	0	-0.0560795	0.257565	0.171729		AT1G68010	0.0152	0.1366	0.001	0.62708	0.07485	0.00301	0.863	0.011	0.12
plastid	AT1G80380	GLYK; D-glycerate 3-kinase, chloroplastic	0	0.422641	0.0568582	0.488776	3.20343e-16	-0.0832777	0.407096	0.511049	0	-0.159571	0.26773	0.355573		AT1G80380	0.001	0.859	0.001	0.86297	0.00433	0.001	0.29181	0.01564	0.00118
mitochondrion	AT2G26080	GLDP2; Glycine dehydrogenase (decarboxylating) 2, mitochondrial	0	0.33049	0.0108241	0.381193	0	0.254793	0.249288	0.190457	0	0.0272808	0.275494	0.197407		AT2G26080	0.001	0.995	0.001	0.006	0.00725	0.04813	0.92984	0.001	0.00372
mitochondrion	AT2G35120	GDH2; Glycine cleavage system H protein 2, mitochondrial	0	-0.107136	-0.810854	-0.481166	0	-0.478823	-0.107716	-0.238145	0	0.681927	0.975289	0.541724		AT2G35120	0.966	0.141	0.376	0.0739	0.9293	0.4971	0.1997	0.0147	0.392
mitochondrion	AT2G35370	GDH1; Glycine cleavage system H protein 1, mitochondrial	0	-0.0588718	-0.516347	-0.441092	0	-0.210831	-0.429139	-0.141874	0	0.36501	0.501928	0.106557		AT2G35370	0.9703	0.0388	0.0761	0.447	0.0616	0.708	0.0914	0.0115	0.8812
peroxisome	AT3G14415	AT3G14415; Peroxisomal (S)-2-hydroxy-acid oxidase GLO2	0	0.359183	0.224577	0.544393	0	0.0194742	0.413845	0.522685	0	-0.198545	0.132747	0.18382		AT3G14415	0.0245	0.2363	0.001	0.9991	0.042	0.0069	0.28	0.498	0.242
peroxisome	AT3G14420	GLO1; Peroxisomal (S)-2-hydroxy-acid oxidase GLO1	0	0.362535	0.11128	0.44795	0	-0.0698905	0.38021	0.419223	3.20343e-16	-0.309772	0.104039	0.166186		AT3G14420	0.01386	0.71232	0.00189	0.948	0.0313	0.0152	0.0337	0.5947	0.2311
mitochondrion	AT4G33010	GLDP1; Glycine dehydrogenase (decarboxylating) 1, mitochondrial	3.20343e-16	0.374959	0.00514049	0.352042	0	0.208196	-0.0125546	-0.0497357	0	-0.0365708	0.222547	0.140818		AT4G33010	0.001	0.999	0.001	0.00138	0.99103	0.69279	0.9075	0.00494	0.09625

## Sheet: Tetrapyrrole
			Log2 fold change														p value
Location SUBAcon	Gene stable ID	Protein	Col-0 ML	trxf1f2 ML	trxm1m2 ML	ntrc ML	Col-0 HL	trxf1f2 HL	trxm1m2 HL	ntrc HL	Col-0 LL	trxf1f2 LL	trxm1m2 LL	ntrc LL		P value	trxf1f2_ML	trxm1m2_ML	ntrc_ML	trxf1f2_HL	trxm1m2_HL	ntrc_HL	trxf1f2_LL	trxm1m2_LL	ntrc_LL
plastid	AT1G03475	CPX1; Coproporphyrinogen-III oxidase 1, chloroplastic	0	0.106653	-0.0801958	0.127106	0	0.0779963	-0.0599954	0.0772265	0	-0.0138414	0.28952	0.38946		AT1G03475	0.324	0.588	0.198	0.606	0.788	0.613	0.99584	0.00119	0.001
plastid	AT1G03630	PORC; Protochlorophyllide reductase C, chloroplastic	0	0.276848	0.0554797	0.119633	0	0.00906332	0.0113317	-0.237038	0	-0.100582	0.0040559	-0.4238		AT1G03630	0.001	0.6309	0.0963	0.9983	0.9966	0.0119	0.421	1	0.001
plastid	AT1G08520	CHLD; Magnesium-chelatase subunit ChlD, chloroplastic	0	-0.0227286	0.412307	0.150405	0	0.0777065	0.20995	0.221997	0	-0.326543	0.0420355	0.0831799		AT1G08520	0.99581	0.00316	0.46297	0.905	0.344	0.265	0.617	0.998	0.983
extracellular	AT1G17100	AtHBP1; SOUL heme-binding family protein	-1.60171e-16	0.129391	0.0570875	0.256056	0	-0.0998284	-0.150414	-0.277569	0	0.0707632	-0.00531951	0.0174502		AT1G17100	0.5109	0.9202	0.0597	0.42462	0.15294	0.00678	0.746	1	0.994
plastid	AT1G58290	HEMA1; Glutamyl-tRNA reductase 1, chloroplastic	0	0.117864	0.286271	0.127973	0	0.274433	0.119891	0.112393	0	-0.0498568	0.350397	-0.409646		AT1G58290	0.5312	0.0199	0.466	0.00873	0.39166	0.44331	0.966	0.0256	0.0955
plastid	AT1G69740	HEMB1; Delta-aminolevulinic acid dehydratase 1, chloroplastic	0	0.171426	-0.00521722	0.146171	0	0.133216	0.161223	0.0320867	0	0.230871	0.460812	0.322124		AT1G69740	0.205	1	0.321	0.507	0.354	0.985	0.08127	0.001	0.00954
plastid	AT3G48730	GSA2; Glutamate-1-semialdehyde 2,1-aminomutase 2, chloroplastic	0	0.202782	0.117724	0.262216	3.20343e-16	0.174769	-0.0255172	0.152508	0	0.00414214	0.348118	0.155867		AT3G48730	0.05456	0.37951	0.00964	0.0111	0.9453	0.0284	1	0.001	0.156
plastid	AT4G01690	PPOX1; Protoporphyrinogen oxidase 1, chloroplastic	0	0.255982	-0.010106	0.56425	0	-0.307958	0.145315	0.0808481	-1.60171e-16	-0.844934	0.237049	-0.480272		AT4G01690	0.4971	0.9999	0.0204	0.194	0.62	0.9	0.134	0.745	0.495
plastid	AT4G18480	CHLI1; Magnesium-chelatase subunit ChlI-1, chloroplastic	0	0.0246328	0.36049	0.446959	0	0.216292	0.195009	0.319867	0	0.0123247	0.191586	0.116164		AT4G18480	0.99309	0.00595	0.001	0.1179	0.1762	0.0113	0.999	0.178	0.559
plastid	AT4G27440	PORB; Protochlorophyllide reductase B, chloroplastic	0	0.12161	0.275736	0.0657032	-1.60171e-16	0.261748	0.274402	-0.218576	0	-0.244112	0.0343962	-0.792487		AT4G27440	0.41	0.011	0.816	0.0305	0.0221	0.1532	0.118	0.976	0.001
plastid	AT5G08280	HEMC; Porphobilinogen deaminase, chloroplastic	0	0.0195893	0.0721705	0.190242	-1.60171e-16	0.237196	0.228888	0.125299	0	0.163241	0.377359	0.0981492		AT5G08280	0.97256	0.44543	0.00556	0.0419	0.0513	0.4204	0.047	0.001	0.324
plastid	AT5G13630	CHLH; Magnesium-chelatase subunit ChlH, chloroplastic	3.20343e-16	0.135479	0.163703	0.634077	3.20343e-16	-0.0712794	0.339351	0.683649	0	-0.122715	0.279618	0.334279		AT5G13630	0.577	0.427	0.001	0.9481	0.0685	0.001	0.942	0.518	0.368

## Sheet: Redox homeostasis
			Log2 fold change														p value
Location SUBAcon	Gene stable ID	Protein	Col-0 ML	trxf1f2 ML	trxm1m2 ML	ntrc ML	Col-0 HL	trxf1f2 HL	trxm1m2 HL	ntrc HL	Col-0 LL	trxf1f2 LL	trxm1m2 LL	ntrc LL		P value	trxf1f2_ML	trxm1m2_ML	ntrc_ML	trxf1f2_HL	trxm1m2_HL	ntrc_HL	trxf1f2_LL	trxm1m2_LL	ntrc_LL
cytosol	AT1G07890	APX1; L-ascorbate peroxidase 1, cytosolic	0	-0.0990607	-0.209387	-0.500887	0	0.380277	0.067986	-0.175173	0	0.0921269	0.0488561	-0.282076		AT1G07890	0.25434	0.00768	0.001	0.001	0.835	0.275	0.32664	0.77259	0.00163
cytosol	AT1G08830	CSD1; Superoxide dismutase [Cu-Zn] 1	0	-0.361129	-0.455894	-0.436177	0	-0.117375	-0.234241	-0.287466	0	0.0880093	-0.424633	-0.355036		AT1G08830	0.00638	0.00108	0.00157	0.74	0.28	0.16	0.7943	0.0168	0.0434
peroxisome	AT1G19570	DHAR1; Glutathione S-transferase DHAR1, mitochondrial	0	-0.213053	-0.340085	-0.599162	3.20343e-16	0.501961	-0.014108	-0.580431	0	-0.0419096	-0.161536	-0.761496		AT1G19570	0.1689	0.0227	0.001	0.001	0.998	0.001	0.944	0.26	0.001
peroxisome	AT1G20620	CAT3; Catalase-3	0	0.0635493	-0.230415	-0.711341	0	0.00532051	0.184361	0.12002	3.20343e-16	0.0944523	0.0702087	-0.0225713		AT1G20620	0.6281	0.0096	0.001	1	0.14	0.452	0.259	0.489	0.964
cytosol	AT1G63460	GPX8; Probable glutathione peroxidase 8	-1.60171e-16	-0.322101	-0.493501	-0.745255	0	0.218232	-0.0102478	-0.223229	0	0.100605	0.461528	0.518906		AT1G63460	0.0679	0.0068	0.001	0.402	1	0.501	0.9585	0.1305	0.0601
plastid	AT1G63940	MDAR6; Monodehydroascorbate reductase 6	0	0.119167	0.111927	-0.0616703	3.20343e-16	0.143816	0.000853007	-0.0993718	3.20343e-16	0.0802929	0.366657	0.132082		AT1G63940	0.134	0.168	0.639	0.15	1	0.467	0.75544	0.00138	0.40235
cytosol	AT1G65980	PRXIIB; Peroxiredoxin-2B	0	-0.490216	-0.263715	-0.674286	0	0.212785	0.226456	-0.239689	0	0.189165	-0.156235	-0.468295		AT1G65980	0.001	0.0284	0.001	0.139	0.108	0.16	0.107	0.291	0.001
cytosol	AT1G75270	DHAR2; Glutathione S-transferase DHAR2	-1.60171e-16	-0.322732	-0.0656126	-0.663267	0	0.374854	0.0725961	-0.807764	0	0.098042	-0.200395	-0.201764		AT1G75270	0.0513	0.8979	0.001	0.02406	0.92315	0.00122	0.954	0.787	0.784
plastid	AT2G04700	FTRC; Ferredoxin-thioredoxin reductase catalytic chain, chloroplastic	0	-0.258841	0.131241	0.160077	0	-0.320211	-0.352827	-0.391596	-1.60171e-16	-0.187893	-0.442857	-0.507588		AT2G04700	0.583	0.868	0.785	0.303	0.242	0.184	0.19044	0.00191	0.001
plastid	AT2G25080	GPX1; Phospholipid hydroperoxide glutathione peroxidase 1, chloroplastic	3.20343e-16	0.321656	-0.00315276	0.513207	-1.60171e-16	0.17294	0.0431956	0.0121265	3.20343e-16	0.0388233	-0.136122	-0.111845		AT2G25080	0.000141	0.999932	0.001	0.0136	0.7951	0.9935	0.911	0.221	0.355
plastid	AT2G28190	CSD2; Superoxide dismutase [Cu-Zn] 2, chloroplastic	0	-0.00209345	-0.202559	0.558746	0	0.0587855	-0.355289	-0.0538373	0	0.113611	-0.164557	-0.0550862		AT2G28190	1	0.56489	0.00208	0.9319	0.0523	0.9515	0.445	0.241	0.884
cytosol	AT2G31570	GPX2; Probable glutathione peroxidase 2	0	-0.50709	-0.318601	-0.461741	0	0.259075	0.324536	0.355268	0	0.130725	0.016771	0.0110151		AT2G31570	0.00105	0.02477	0.0022	0.236	0.0991	0.0626	0.34	0.996	0.999
mitochondrion	AT3G06050	PRXIIF; Peroxiredoxin-2F, mitochondrial	0	-0.489578	-0.590492	-0.984663	0	0.0487308	-0.042145	-0.175401	0	0.0614547	-0.421114	-0.441486		AT3G06050	0.00109	0.001	0.001	0.97	0.982	0.509	0.667	0.001	0.001
mitochondrion	AT3G10920	MSD1; Superoxide dismutase [Mn] 1, mitochondrial	-1.60171e-16	0.449573	-0.16229	0.198733	0	0.0732564	-0.0509642	-0.116817	0	0.169811	0.178849	0.295116		AT3G10920	0.001	0.2701	0.0871	0.63	0.843	0.331	0.2755	0.2371	0.0215
plastid	AT3G11630	BAS1; 2-Cys peroxiredoxin BAS1, chloroplastic	3.20343e-16	-0.00198762	-0.140231	0.016218	0	-0.0244261	0.0196088	0.135716	0	0.172166	0.487007	0.430635		AT3G11630	1	0.239	0.994	0.992	0.996	0.427	0.155	0.001	0.001
peroxisome	AT3G24170	ATGR1; Glutathione reductase, cytosolic	3.20343e-16	0.219371	-0.289185	-0.112345	-1.60171e-16	0.229191	0.0231339	0.021796	0	0.416414	0.379707	0.601716		AT3G24170	0.0976	0.0617	0.6289	0.0426	0.9895	0.9912	0.233	0.307	0.039
plastid	AT3G26060	ATPRX Q; Peroxiredoxin Q, chloroplastic	0	-0.222107	0.127557	-0.260647	3.20343e-16	-0.13286	-0.0402726	-0.27931	0	-0.0752596	-0.367199	-0.72703		AT3G26060	0.515	0.788	0.403	0.678	0.983	0.182	0.581	0.001	0.001
peroxisome	AT3G52880	MDAR1; Monodehydroascorbate reductase 1	0	0.152068	-0.11076	0.0585697	3.20343e-16	0.142578	-0.0646699	0.144733	0	0.0660742	0.109508	0.221899		AT3G52880	0.0277	0.1792	0.5988	0.0437	0.5664	0.04	0.53642	0.16326	0.00172
plastid	AT3G52960	PRXIIE; Peroxiredoxin-2E, chloroplastic	0	-0.193085	0.015876	-0.27398	0	-0.0195419	-0.22517	-0.540816	0	0.0880522	-0.029498	-0.393292		AT3G52960	0.2833	0.9979	0.0969	0.994	0.105	0.001	0.58141	0.97203	0.00177
plastid	AT4G09010	APX4; Thylakoid lumenal 29 kDa protein, chloroplastic	0	0.362204	-0.0990986	0.291515	0	0.0704212	-0.0323288	0.0120243	0	0.0448866	0.246062	0.47012		AT4G09010	0.001	0.461023	0.000916	0.755	0.969	0.998	0.9084	0.0131	0.001
mitochondrion	AT4G11600	GPX6; Probable phospholipid hydroperoxide glutathione peroxidase 6, mitochondrial	0	-0.495224	-0.378959	-0.593849	-1.60171e-16	0.199651	0.278921	0.186869	0	0.165389	-0.206637	-0.0551223		AT4G11600	0.00447	0.02345	0.00125	0.468	0.203	0.522	0.307	0.24	0.933
plastid	AT4G25100	FSD1; Superoxide dismutase [Fe] 1, chloroplastic	0	0.183813	0.560326	-0.53424	0	-0.0684187	0.450869	-0.321854	0	-0.0574194	0.0629675	-0.26387		AT4G25100	0.114	0.001	0.001	0.979	0.055	0.406	0.981	0.973	0.448
peroxisome	AT4G35090	CAT2; Catalase-2	0	0.112124	0.0985548	0.160886	0	-0.162005	0.0684628	0.2133	0	-0.0359488	0.103827	0.411247		AT4G35090	0.1999	0.2905	0.0405	0.2329	0.7729	0.0461	0.94	0.39	0.001
cytosol	AT5G03630	MDAR2; Monodehydroascorbate reductase 2	0	0.291583	-0.275087	-0.237798	-1.60171e-16	0.144139	-0.386182	-0.261705	3.20343e-16	-0.134039	0.119932	0.0259436		AT5G03630	0.00183	0.01307	0.03117	0.4925	0.0349	0.166	0.778	0.811	0.997
plastid	AT5G06290	2-Cys Prx B; 2-Cys peroxiredoxin BAS1-like, chloroplastic	0	-0.0398414	-0.0673992	0.021183	0	-0.0867366	-0.10457	0.147747	0	0.245189	0.56278	0.466965		AT5G06290	0.959	0.845	0.993	0.887	0.826	0.58	0.2247	0.001	0.00489
plastid	AT5G16710	DHAR3; Glutathione S-transferase DHAR3, chloroplastic	0	-0.312285	-0.0620784	-0.413463	-1.60171e-16	0.21864	-0.0361568	-0.430939	0	-0.0825126	-0.163385	-0.456409		AT5G16710	0.1337	0.9457	0.0435	0.05779	0.96546	0.00264	0.574	0.12	0.001
peroxisome	AT5G18100	CSD3; Superoxide dismutase [Cu-Zn] 3	0	-0.304869	-0.278524	-0.212014	0	-0.112623	0.0782187	0.0388689	0	-0.170259	-0.54819	-0.518453		AT5G18100	0.0374	0.0573	0.1638	0.695	0.841	0.976	0.0982	0.001	0.001
cytosol	AT5G28840	GME; GDP-mannose 3,5-epimerase	0	0.103562	0.0733386	0.443595	0	-0.034968	0.14585	0.397413	0	0.14892	0.429948	0.537852		AT5G28840	0.447	0.698	0.001	0.942	0.143	0.001	0.324	0.001	0.001
plastid	AT5G58330	NADP-MDH; NADP- dependent malate dehydrogenase	-1.60171e-16	-0.251449	0.116122	0.0772053	-1.60171e-16	-0.187445	0.368284	0.185364	0	0.110633	0.430148	0.373438		AT5G58330	0.0204	0.3039	0.6195	0.0813	0.001	0.0453	0.264	0.001	0.001
plastid	AT3G47520	NAD-MDH; Malate dehydrogenase, chloroplastic	0	0.218333	0.122773	0.0797097	0	0.150307	0.0536789	-0.0993425	0	-0.0415864	0.140241	-0.0872818		AT3G47520	0.0824	0.4722	0.7664	0.0584	0.7321	0.334	0.976	0.517	0.839

## Sheet: Thioredoxin
			Log2 fold change														p value
Location SUBAcon	Gene stable ID	Protein	Col-0 ML	trxf1f2 ML	trxm1m2 ML	ntrc ML	Col-0 HL	trxf1f2 HL	trxm1m2 HL	ntrc HL	Col-0 LL	trxf1f2 LL	trxm1m2 LL	ntrc LL		P value	trxf1f2_ML	trxm1m2_ML	ntrc_ML	trxf1f2_HL	trxm1m2_HL	ntrc_HL	trxf1f2_LL	trxm1m2_LL	ntrc_LL
plastid	AT1G43560	Aty2; Thioredoxin Y2, chloroplastic	0	0.071767	0.206167	0.236115	-1.60171e-16	-0.543615	0.476567	0.796413	3.20343e-16	0.246445	0.432678	0.719255		AT1G43560	0.8599	0.1649	0.0938	0.03197	0.00705	0.001	0.13023	0.00203	0.001
cytosol	AT1G45145	TRX5; Thioredoxin H5	0	-0.527973	-1.13979	-1.55342	0	-0.00437337	-0.0336849	0.427623	0	0.236419	-0.670652	0.218534		AT1G45145	0.001	0.001	0.001	0.99998	0.99188	0.00843	0.665	0.173	0.717
plastid	AT1G50320	ATHX; Thioredoxin X, chloroplastic	0	-0.345095	-0.16011	-0.0445874	0	-0.129627	0.48295	0.275386	0	-0.143109	0.499262	0.568622		AT1G50320	0.0767	0.5256	0.9766	0.976	0.36	0.785	0.81571	0.02865	0.00438
plastid	AT2G41680	NTRC; NADPH-dependent thioredoxin reductase C	0	-0.123796	-0.12646	ND	0	-0.391079	-0.334778	ND	0	0.30548	0.139471	ND		AT2G41680	0.709	0.697	nd	0.0016	0.00527	nd	0.0189	0.4448	nd
plastid	AT3G15360	ATHM4; Thioredoxin M4, chloroplastic	3.20343e-16	-0.305009	0.458683	-0.157174	0	-0.261377	0.686758	0.18969	0	-0.204889	-0.000487496	-0.498202		AT3G15360	0.2505	0.00968	0.69438	0.287	0.001	0.411	0.0197	1	0.001
plastid	AT4G03520	ATHM2; Thioredoxin M2, chloroplastic	0	-0.356824	-0.780843	-0.304725	0	-0.236313	-0.558713	-0.101701	0	-0.0301924	-0.659823	-0.326392		AT4G03520	0.0383	nd	0.0787	0.0684	nd	0.5826	0.89	nd	0.001
plastid	AT4G29670	ACHT2; Thioredoxin-like 2-2, chloroplastic	0	0.16124	-0.194498	0.0217106	0	0.114846	0.177134	0.132555	0	0.0264662	-0.0567932	0.0406596		AT4G29670	0.0135	0.00843	0.95714	0.714	0.391	0.62	0.99	0.912	0.956
cytosol	AT5G42980	TRX3; Thioredoxin H3	3.20343e-16	-0.366449	-0.4906	-0.597894	0	-0.0510078	1.06584	1.15991	0	0.0353719	-0.00751786	0.145335		AT5G42980	0.03508	0.00643	0.00162	0.994	0.001	0.001	0.942	0.999	0.162
plastid	AT1G07700	AT1G07700; Thioredoxin-like 4, chloroplastic	0	-0.429324	0.160764	0.00264147	3.20343e-16	0.464621	-0.0284005	0.752703	-1.60171e-16	0.450494	0.0111504	0.743125		AT1G07700	0.053	0.533	1	0.0011	0.9927	0.001	0.00201	0.99957	0.001
mitochondrion	AT2G35010	ATO1; Thioredoxin O1, mitochondrial	0	-0.197988	-0.104918	-0.18531	0	0.177828	0.277758	0.511126	0	-0.143228	-0.411089	-0.197631		AT2G35010	0.476	0.837	0.522	0.697	0.3492	0.0218	0.06362	0.001	0.00698
plastid	AT3G02730	Thioredoxin F1, chloroplastic	0	ND	-0.0825909	-0.212573	0	ND	-0.0292194	-0.0569319	0	ND	-0.274423	-0.301667		AT3G02730	nd	0.9374	0.5217	nd	0.998	0.9862	nd	0.2912	0.2275
plastid	AT5G16400	Thioredoxin F2, chloroplastic	0	ND	-0.143779	-0.00988866	0	ND	0.618056	0.538461	0	ND	-0.402429	-0.598814		AT5G16400	nd	0.7742	1	nd	0.0007	0.0043	nd	0.0841	0.009
plastid	AT1G03680	Thioredoxin M1, chloroplastic	0	-0.339216	ND	-0.104088	0	-0.399149	ND	-0.179924	0	-0.19012	ND	-0.533054		AT1G03680	0.2036	nd	0.8964	0.199	nd	0.7359	0.563	nd	0.0192
plastid	AT2G15570	Thioredoxin M3, chloroplastic	0	0.0850893	0.377427	-0.12469	0	0.315412	0.505	-0.0311695	0	0.408104	0.507762	-0.0894821		AT2G15570	0.9661	0.1191	0.9214	0.6991	0.0626	0.9986	nd	nd	nd
cytosol	AT2G17420	NTRA; NADPH-dependent thioredoxin reductase A	0	0.168933	-0.10095	-0.0225618	0	0.14972	0.202179	0.30609	0	-0.0241212	0.406643	0.259221		AT2G17420,	0.152	0.585	0.989	0.927	0.838	0.593	1	0.649	0.882

## Sheet: Major CHO
			Log2 fold change														p value
Location SUBAcon	Gene stable ID	Protein	Col-0 ML	trxf1f2 ML	trxm1m2 ML	ntrc ML	Col-0 HL	trxf1f2 HL	trxm1m2 HL	ntrc HL	Col-0 LL	trxf1f2 LL	trxm1m2 LL	ntrc LL		P value	trxf1f2_ML	trxm1m2_ML	ntrc_ML	trxf1f2_HL	trxm1m2_HL	ntrc_HL	trxf1f2_LL	trxm1m2_LL	ntrc_LL
plastid	AT1G10760	GWD1; Alpha-glucan water dikinase 1, chloroplastic	0	0.262609	0.0418421	0.0448966	0	-0.19533	-0.0169338	-0.0542908	0	-0.415386	-0.0683686	-0.146439		AT1G10760	0.00458	0.9096	0.89166	0.427	0.999	0.962	0.0381	0.9265	0.6125
vacuole	AT1G12240	BFRUCT4; Acid beta-fructofuranosidase 4, vacuolar	3.20343e-16	-0.113086	0.0489235	0.435028	0	0.116049	-0.0659085	0.0809888	0	0.456509	0.377118	0.384836		AT1G12240	0.429	0.892	0.001	0.798	0.959	0.928	0.0133	0.0508	0.0453
cytosol	AT1G23190	PGM3; Probable phosphoglucomutase, cytoplasmic 1	-1.60171e-16	0.269009	-0.128682	0.0144161	0	0.173273	-0.0473825	-0.0062669	-3.20343e-16	-0.126182	0.151588	-0.153139		AT1G23190	0.02	0.477	0.998	0.0931	0.8965	0.9997	0.653	0.454	0.525
plastid	AT1G69830	AMY3; Alpha-amylase 3, chloroplastic	0	0.26443	0.0645642	-0.0953049	-1.60171e-16	-0.193665	0.00869398	0.0769836	0	0.406549	0.12981	0.266605		AT1G69830	0.001	0.455	0.211	0.181	0.999	0.755	0.175	0.905	0.515
cytosol	AT1G70730	PGM2; Probable phosphoglucomutase, cytoplasmic 2	3.20343e-16	0.199246	-0.0602459	0.132424	3.20343e-16	0.0777744	0.190815	0.199651	0	0.0351003	0.266204	0.179764		AT1G70730	0.00928	0.68858	0.1073	0.5797	0.0318	0.0237	0.8807	0.001	0.0116
plastid	AT1G70820	AT1G70820; Uncharacterized protein	0	0.252663	-0.100936	0.422179	-1.60171e-16	0.0669174	0.106961	0.452198	3.20343e-16	-0.139972	0.13448	0.469625		AT1G70820	0.09365	0.77317	0.00218	0.781	0.468	0.001	0.7787	0.7509	0.0108
cytosol	AT2G24270	ALDH11A3; NADP-dependent glyceraldehyde-3-phosphate dehydrogenase	0	0.0895874	-0.0513326	0.321026	0	0.18513	-0.163978	-0.338312	0	0.0663454	0.402389	0.258954		AT2G24270	0.470146	0.835673	0.000261	0.04808	0.14101	0.00238	0.8457	0.001	0.0307
cytosol	AT2G36460	FBA6; Fructose-bisphosphate aldolase	3.20343e-16	0.181132	-0.0983018	0.157637	0	0.373791	-0.104417	-0.270806	0	-0.00998458	0.0453175	-0.235523		AT2G36460	0.0424	0.446	0.0877	0.001	0.5456	0.0308	0.99743	0.8235	0.00932
cytosol	AT2G36530	ENO2; Bifunctional enolase 2/transcriptional activator	0	0.260416	0.0113368	0.266158	0	0.476045	0.0772492	-0.0595704	-1.60171e-16	0.0904173	0.18436	-0.192305		AT2G36530	0.00968	0.99831	0.00793	0.001	0.513	0.72	0.3968	0.0235	0.0395
cytosol	AT2G40840	DPE2; 4-alpha-glucanotransferase DPE2	-1.60171e-16	0.295101	0.148306	-0.0158124	0	0.00771309	0.28527	0.015872	0	0.23121	0.221294	0.33285		AT2G40840	0.00849	0.28195	0.99694	1	0.55	1	0.902	0.899	0.718
cytosol	AT2G42600	PPC2; Phosphoenolpyruvate carboxylase 2	0	-0.132825	0.547257	0.0256415	0	-0.397498	0.639478	0.621782	3.20343e-16	0.665461	0.91015	1.3975		AT2G42600	0.731	0.001	0.996	0.705	0.127	0.144	0.271	0.061	0.001
peroxisome	AT3G02360	PGD2; 6-phosphogluconate dehydrogenase, decarboxylating 2	0	0.130913	-0.404398	-0.324829	0	0.295473	-0.133162	-0.515207	0	-0.189941	-0.24975	-0.0760392		AT3G02360	0.5462	0.0231	0.0666	0.356	0.909	0.167	0.495	0.445	0.94
cytosol	AT3G03250	UGP; Probable UTP--glucose-1-phosphate uridylyltransferase 2	0	0.286943	0.0324738	0.0809612	0	0.257537	0.0728215	-0.0756695	0	0.189242	0.157157	-0.0447939		AT3G03250	0.001	0.914	0.423	0.001	0.396	0.406	0.00361	0.01687	0.75821
nucleus,cytosol	AT3G04120	GAPC1; Glyceraldehyde-3-phosphate dehydrogenase GAPC1, cytosolic	0	0.117322	-0.133126	-0.199519	0	0.114265	0.442961	0.435187	0	-0.168666	-0.0161988	-0.0842643		AT3G04120	0.2944	0.2663	0.0661	0.303	0.001	0.001	0.0216	0.9819	0.3266
plastid	AT3G04790	RPI3; Probable ribose-5-phosphate isomerase 3, chloroplastic	0	0.312015	-0.0209557	0.0894224	0	0.229924	0.113641	0.0275947	0	-0.00212596	0.18	0.035641		AT3G04790	0.001	0.98	0.397	0.00875	0.29085	0.96563	0.99994	0.00267	0.80938
cytosol	AT3G24503	ALDH2C4; Aldehyde dehydrogenase family 2 member C4	0	-0.0797079	-0.413798	-0.481845	0	0.236866	-0.216163	-0.335602	3.20343e-16	0.275583	0.398367	0.288036		AT3G24503	0.484	0.001	0.001	0.0616	0.1709	0.027	0.10119	0.00956	0.08223
cytosol	AT3G25530	GLYR1; Glyoxylate/succinic semialdehyde reductase 1	0	0.284357	-0.0332275	0.243178	0	-0.0809022	-0.00914653	0.0566163	0	0.121494	0.0831773	0.121635		AT3G25530	0.0067	0.9688	0.023	0.791	0.999	0.9	0.837	0.931	0.817
plastid	AT3G29320	PHS1; Alpha-glucan phosphorylase 1	3.20343e-16	0.181747	0.108338	-0.314406	0	-0.0869071	0.201925	0.420018	3.20343e-16	0.279461	0.0467607	0.301933		AT3G29320	0.487	0.82	0.21	0.9253	0.4537	0.0248	0.254	0.988	0.198
cytosol	AT3G46970	PHS2; Alpha-glucan phosphorylase 2, cytosolic	0	0.319203	0.170728	-0.0938382	0	0.0425515	0.464262	-0.360027	-1.60171e-16	0.321241	0.521128	0.724205		AT3G46970	0.071	0.5	0.878	0.998	0.18	0.573	0.6324	0.2235	0.0428
mitochondrion	AT3G48000	ALDH2B4; Aldehyde dehydrogenase family 2 member B4, mitochondrial	0	0.12334	-0.132787	0.0615855	0	0.403436	0.29951	0.213559	0	-0.37435	0.0172969	-0.0993989		AT3G48000	0.163	0.172	0.672	0.0198	0.1127	0.3449	0.104	0.999	0.863
plastid	AT3G52180	DSP4; Phosphoglucan phosphatase DSP4, chloroplastic	-1.60171e-16	0.396986	-0.158078	-0.251921	0	-0.0692458	0.0665539	-0.0289955	0	0.150244	0.129436	0.143136		AT3G52180	0.001	0.0591	0.0033	0.957	0.95	0.997	0.658	0.718	0.625
cytosol	AT3G52930	FBA8; Fructose-bisphosphate aldolase	3.20343e-16	0.116751	-0.0435389	0.0704081	0	0.39995	0.0424907	-0.169062	-1.60171e-16	0.145832	0.0589654	-0.209947		AT3G52930	0.491	0.949	0.813	0.00384	0.97175	0.44817	0.1258	0.7572	0.0416
cytosol	AT3G55440	CTIMC; Triosephosphate isomerase, cytosolic	0	0.164891	-0.01918	0.0794772	0	0.0778953	0.101763	0.174016	0	-0.100579	-0.0140278	-0.00494181		AT3G55440	0.0192	0.9764	0.3834	0.5223	0.3122	0.0361	0.187	0.987	0.999
plastid	AT3G60750	TKL-1; Transketolase-1, chloroplastic	0	0.21872	0.0339841	0.291316	-1.60171e-16	0.169325	0.0668274	0.190453	0	-0.0551627	0.216306	0.0623788		AT3G60750	0.001	0.782	0.001	0.001	0.22	0.001	0.628242	0.000874	0.510438
plastid	AT4G05390	RFNR1; Ferredoxin--NADP reductase, root isozyme 1, chloroplastic	0	-0.441938	-0.0590924	-0.553097	-1.60171e-16	-0.831095	-0.195257	0.0706369	0	-0.135832	-0.0160646	0.553058		AT4G05390	0.00917	0.92226	0.00195	0.00121	0.49483	0.93194	0.496	0.998	0.001
plastid	AT4G24620	PGI1; Glucose-6-phosphate isomerase 1, chloroplastic	0	0.174592	0.148849	0.152838	0	-0.0667533	0.125676	0.46579	0	-0.490852	0.324711	0.101408		AT4G24620	0.0915	0.1739	0.1582	0.95921	0.76555	0.00886	0.0515	0.078	0.843
plastid	AT5G19220	ADG2; Glucose-1-phosphate adenylyltransferase large subunit 1, chloroplastic	0	0.353712	0.0518452	0.25707	3.20343e-16	0.0173228	0.051047	0.174517	0	-0.0694899	0.305779	0.202174		AT5G19220	0.001	0.84868	0.00601	0.998	0.948	0.307	0.7812	0.0026	0.0571
plastid	AT5G24300	SS1; Starch synthase 1, chloroplastic/amyloplastic	0	0.351089	0.189924	0.234469	0	-0.0933382	0.0372543	0.123636	0	-0.156721	0.333189	0.0603525		AT5G24300	0.00781	0.25629	0.10109	0.829	0.983	0.708	0.853	0.375	0.988
plastid	AT5G41670	PGD3; 6-phosphogluconate dehydrogenase, decarboxylating 3, chloroplastic	0	0.164657	-0.104232	-0.240836	0	0.195471	-0.132995	-0.301998	0	-0.149833	0.0496853	-0.325385		AT5G41670	0.079	0.4197	0.0213	0.2153	0.5843	0.0813	0.627	0.969	0.127
plastid	AT5G48300	APS1; Glucose-1-phosphate adenylyltransferase small subunit, chloroplastic	0	0.25291	-0.104294	0.111801	0	-0.0291707	0.191141	0.435124	0	-0.055155	0.172612	0.152727		AT5G48300	0.001	0.256	0.165	0.981	0.113	0.001	0.8117	0.0599	0.1075
plastid	AT5G51820	PGMP; Phosphoglucomutase, chloroplastic	0	0.301256	0.0242312	0.359026	0	0.0858442	0.257555	0.516522	0	-0.0489894	0.323244	0.201183		AT5G51820	0.00457	0.98705	0.001	0.808	0.077	0.001	0.986	0.136	0.496

[truncated: 3 more sheets: Mito ETC, Cellular respiration, Amino acid]
