# Supplementary material for: The impact of light and thioredoxins on the plant thiol-disulfide proteome
Source: Plant Physiol. 2024 Jan 12;195(2):1536–60. doi: 10.1093/plphys/kiad669 (PMC11142374; doi:10.1093/plphys/kiad669)
Supplement: kiad669_Supplementary_Data [file kiad669_supplementary_data.zip › Supplemental table 5_resubmission_final.xlsx]

## Sheet: Main target list
Supplemental Table S5. Comparison of our present data set (Supplemental Table S4) with those of Dziubek et al., (2023) in ML and FL. This pinpoints 49 of the proteins that are relevant to our analyses and shown in Figures 5, 6, S4 and S5 to reveal significant changes in protein abundance. These proteins showed only very minor changes in their quantified levels (less than 3%) when mutants were com…			mean values								Fold change						adjusted p-values (relative to WT)
			ML				FL				ML			FL			ML			FL
Location.Consensus	Majority.AGI	Protein	Col-0	trxf1	trxm1m2	ntrc	Col-0	trxf1	trxm1m2	ntrc	trxf1	trxm1m2	ntrc	trxf1	trxm1m2	ntrc	trxf1	trxm1m2	ntrc	trxf1	trxm1m2	ntrc
plastid	AT1G01090	PDH-E1 ALPHA; Pyruvate dehydrogenase E1 component subunit alpha-3, chloroplastic	30.6186	30.7535	30.701	30.6214	30.7588	30.3004	30.5694	30.2907	1.00441	1.00269	1.00009	0.985095	0.99384	0.984782	0.821293	0.821293	0.982548	0.0378748	0.210917	0.0378748
plastid	AT1G05190	RPL6; 50S ribosomal protein L6, chloroplastic	32.2525	31.8056	31.6314	32.34	31.9891	32.4104	32.0953	32.1722	0.986144	0.980743	1.00271	1.01317	1.00332	1.00572	0.0700909	0.0324177	0.641014	0.821896	0.821896	0.821896
plastid	AT1G08550	VDE1; Violaxanthin de-epoxidase, chloroplastic	28.5156	28.4413	28.4817	28.9196	29.0081	28.5014	28.9575	29.3982	0.997393	0.998812	1.01417	0.982531	0.998255	1.01345	0.813968	0.813968	0.0258514	0.246484	0.851316	0.266483
cytosol	AT1G08830	CSD1; Superoxide dismutase [Cu-Zn] 1	31.3246	31.8101	31.943	31.3942	31.5639	30.3833	31.469	31.3963	1.0155	1.01974	1.00222	0.962599	0.996994	0.994693	0.0541559	0.0332501	0.695557	0.423651	0.924268	0.924268
plastid	AT1G16080	AT1G16080; Uncharacterized protein	30.5948	30.8403	31.1616	30.9227	31.1553	31.0339	31.1782	31.2983	1.00803	1.01853	1.01072	0.996104	1.00073	1.00459	0.189759	0.0371074	0.149688	0.819118	0.930233	0.819118
plastid	AT1G16720	HCF173; Uncharacterized protein	29.3204	29.0164	28.7156	30.1321	29.8354	30.2631	29.641	30.5642	0.989632	0.97937	1.02768	1.01434	0.993486	1.02443	0.361819	0.128236	0.043454	0.382299	0.590739	0.228566
plastid	AT1G23740	AOR; Quinone oxidoreductase-like protein At1g23740, chloroplastic	31.0633	31.1775	31.8505	31.2457	31.6538	31.2615	31.6878	31.7528	1.00368	1.02534	1.00587	0.987609	1.00108	1.00313	0.669556	0.0139606	0.488763	0.694001	0.932685	0.932685
plastid	AT1G42970	GAPB; Glyceraldehyde-3-phosphate dehydrogenase GAPB, chloroplastic	35.7434	35.9343	35.8253	36.0373	36.17	36.3331	36.3711	36.3445	1.00534	1.00229	1.00822	1.00451	1.00556	1.00482	0.0197545	0.195737	0.00273269	0.90063	0.90063	0.90063
peroxisome	AT1G68010	HPR; Glycerate dehydrogenase HPR, peroxisomal	33.3146	33.3577	33.1432	33.7157	33.7109	33.7801	33.7517	33.9515	1.0013	0.994857	1.01204	1.00205	1.00121	1.00714	0.743569	0.256055	0.0255062	0.877598	0.877598	0.834097
plastid	AT1G76080	CDSP32; Thioredoxin-like protein CDSP32, chloroplastic	30.4743	30.4057	30.3052	31.1481	30.6329	30.9525	30.663	31.2515	0.997749	0.994453	1.02211	1.01043	1.00098	1.02019	0.733295	0.613367	0.00997903	0.197951	0.866273	0.055655
plastid	AT1G79850	RPS17; 30S ribosomal protein S17, chloroplastic	30.6916	30.1644	30.2301	30.776	30.9342	30.8843	30.8361	30.9432	0.982823	0.984965	1.00275	0.998388	0.996828	1.00029	0.0291728	0.0404182	0.715506	0.974518	0.974518	0.974518
plastid	AT1G80380	GLYK; D-glycerate 3-kinase, chloroplastic	31.1632	31.3167	31.0722	31.4551	31.6537	31.6856	31.5836	31.3477	1.00493	0.997082	1.00937	1.00101	0.997784	0.990332	0.142804	0.31713	0.0163276	0.894645	0.894645	0.785993
plastid	AT2G05990	MOD1; Enoyl-[acyl-carrier-protein] reductase [NADH], chloroplastic	30.6009	31.0476	30.8434	30.7814	30.8986	30.5492	30.8932	30.9678	1.0146	1.00793	1.0059	0.988692	0.999825	1.00224	0.00389281	0.0437388	0.0662612	0.308773	0.980704	0.938486
plastid	AT2G25080	GPX1; Phospholipid hydroperoxide glutathione peroxidase 1, chloroplastic	27.8604	29.2829	29.2576	29.3948	29.5903	29.5305	29.7959	30.2948	1.05106	1.05015	1.05508	0.997979	1.00695	1.02381	0.308766	0.308766	0.308766	0.762438	0.37888	0.0387231
mitochondrion	AT2G26080	GLDP2; Glycine dehydrogenase (decarboxylating) 2, mitochondrial	31.396	31.3003	31.5022	31.6666	31.8422	31.4726	31.6169	31.9669	0.996951	1.00338	1.00862	0.988393	0.992927	1.00392	0.234293	0.228983	0.0116785	0.170758	0.311841	0.51407
plastid	AT2G28190	CSD2; Superoxide dismutase [Cu-Zn] 2, chloroplastic	32.3531	32.6888	33.0344	32.5808	32.9273	32.2006	32.9167	33.2969	1.01038	1.02106	1.00704	0.977931	0.999679	1.01123	0.182236	0.0423394	0.295821	0.283033	0.981177	0.563143
plastid	AT2G28900	OEP161; Outer envelope pore protein 16-1, chloroplastic	30.6516	30.4963	29.7535	30.5893	30.1788	30.827	30.7304	30.3827	0.994933	0.9707	0.997966	1.02148	1.01828	1.00676	0.827689	0.0445325	0.827689	0.837643	0.837643	0.854195
plastid	AT2G29630	THIC; Phosphomethylpyrimidine synthase, chloroplastic	31.5584	31.4327	31.5401	31.3832	31.4122	31.1778	31.3539	30.2407	0.996018	0.99942	0.994449	0.992537	0.998144	0.962705	0.542667	0.873543	0.502908	0.39337	0.77055	0.0038496
plastid	AT2G34420	LHB1B2; Photosystem II light harvesting complex protein B1B2	36.5599	36.37	35.8748	36.3314	36.4085	36.3873	36.686	36.5859	0.994806	0.981262	0.993749	0.999418	1.00762	1.00487	0.429777	0.0407554	0.366423	0.948795	0.944127	0.944127
plastid	AT2G39730	RCA; Ribulose bisphosphate carboxylase/oxygenase activase, chloroplastic	36.3561	36.4894	36.5465	36.6364	36.9902	36.5352	36.8264	36.9353	1.00367	1.00524	1.00771	0.987701	0.995572	0.998518	0.54365	0.54365	0.35639	0.0425904	0.327238	0.697601
peroxisome	AT3G14415	AT3G14415; Peroxisomal (S)-2-hydroxy-acid oxidase GLO2	34.2776	34.2602	33.868	34.5874	34.5545	34.8485	34.6401	35.0393	0.999491	0.988049	1.00904	1.00851	1.00248	1.01403	0.877017	0.011822	0.0172403	0.27841	0.641877	0.247188
plastid	AT3G15360	ATHM4; Thioredoxin M4, chloroplastic	31.3507	31.4853	31.9391	31.5912	31.9283	31.534	31.9375	32.0554	1.0043	1.01877	1.00767	0.98765	1.00029	1.00398	0.395117	0.00884311	0.120619	0.470237	0.976668	0.886213
plastid	AT3G18890	TIC62; Protein TIC 62, chloroplastic	30.1228	29.9136	29.686	30.4461	30.3023	30.7942	30.4387	30.365	0.993056	0.9855	1.01073	1.01623	1.0045	1.00207	0.21879	0.0441921	0.0851495	0.548513	0.857064	0.857064
plastid	AT3G26650	GAPA1; Glyceraldehyde-3-phosphate dehydrogenase GAPA1, chloroplastic	35.0771	34.8984	34.5348	35.2771	35.146	35.2036	35.3312	35.6507	0.994906	0.98454	1.0057	1.00164	1.00527	1.01436	0.328079	0.0358568	0.296442	0.842854	0.793736	0.587983
plastid	AT3G48560	ALS; Acetolactate synthase, chloroplastic	30.3062	30.0209	29.5158	30.3621	29.6707	29.9113	29.591	29.5906	0.990586	0.973922	1.00185	1.00811	0.997316	0.9973	0.192306	0.00652558	0.755498	0.713848	0.933006	0.933006
plastid	AT3G52180	DSP4; Phosphoglucan phosphatase DSP4, chloroplastic	29.2393	29.4774	29.0839	29.1825	29.1245	29.2217	29.2032	28.5164	1.00814	0.994685	0.998055	1.00334	1.0027	0.979122	0.173005	0.361256	0.635061	0.650033	0.650033	0.00605778
plastid	AT3G55040	GSTL2; Glutathione S-transferase L2, chloroplastic	29.4401	29.6381	30.2859	29.435	30.031	29.1399	29.9702	29.9887	1.00673	1.02873	0.999825	0.97033	0.997977	0.998594	0.592233	0.0414837	0.984576	0.376888	0.975486	0.975486
plastid	AT3G56650	PPD6; PsbP domain-containing protein 6, chloroplastic	29.1094	29.234	29.0775	29.7401	29.4845	29.4734	29.712	30.0969	1.00428	0.998905	1.02167	0.999625	1.00772	1.02077	0.41943	0.80647	0.00140779	0.969163	0.524745	0.263336
plastid	AT3G63140	CSP41A; Chloroplast stem-loop binding protein of 41 kDa a, chloroplastic	33.2388	33.346	33.5551	33.3276	33.8263	33.3761	33.6863	33.685	1.00322	1.00952	1.00267	0.98669	0.995861	0.995824	0.398819	0.046288	0.398819	0.191701	0.573568	0.573568
plastid	AT4G03520	ATHM2; Thioredoxin M2, chloroplastic	31.2174	31.2408	30.7134	31.2516	31.4961	30.6153	30.5445	31.4503	1.00075	0.983854	1.00109	0.972033	0.969787	0.998545	0.919572	0.0028963	0.919572	0.242413	0.242413	0.93396
plastid	AT4G05180	PSBQ2; Oxygen-evolving enhancer protein 3-2, chloroplastic	33.621	33.8829	34.2846	32.9764	34.0256	33.5145	34.1025	33.2028	1.00779	1.01974	0.98083	0.98498	1.00226	0.975817	0.307791	0.0343038	0.0343038	0.304738	0.838728	0.248816
plastid	AT4G09010	APX4; Thylakoid lumenal 29 kDa protein, chloroplastic	31.5967	31.5888	32.3964	31.5168	32.189	31.6799	32.1773	32.1937	0.999749	1.02531	0.997471	0.984183	0.999637	1.00015	0.976089	0.0251906	0.926178	0.455937	0.990695	0.990695
plastid	AT4G10340	LHCB5; Chlorophyll a-b binding protein CP26, chloroplastic	35.4035	35.136	35.0901	35.164	35.2498	35.1653	35.5344	35.2599	0.992443	0.991148	0.993237	0.997603	1.00807	1.00028	0.0396594	0.0396594	0.0396594	0.920161	0.799981	0.974833
plastid	AT4G18440	AT4G18440; Adenylosuccinate lyase	30.2903	30.4988	31.1204	29.8472	30.2851	30.2351	30.4601	29.1955	1.00688	1.02741	0.985372	0.998351	1.00578	0.964021	0.466463	0.0429361	0.141827	0.904266	0.81023	0.106421
plastid	AT4G21280	PSBQ1; Oxygen-evolving enhancer protein 3-1, chloroplastic	34.6895	34.9561	35.4403	34.7016	35.2459	34.8088	35.3263	35.1849	1.00769	1.02164	1.00035	0.987599	1.00228	0.998268	0.22627	0.00924045	0.946588	0.794378	0.88778	0.88778
plastid	AT4G25100	FSD1; Superoxide dismutase [Fe] 1, chloroplastic	28.6868	29.4791	29.6447	27.1417	28.8863	28.6282	28.8734	25.5808	1.02762	1.03339	0.94614	0.991065	0.999555	0.885569	0.0641879	0.0374975	0.00247289	0.795112	0.981603	0.00280986
plastid	AT4G33680	DAP; LL-diaminopimelate aminotransferase, chloroplastic	31.1655	31.416	31.3488	31.2906	31.5052	31.1808	31.3082	31.1675	1.00804	1.00588	1.00402	0.989701	0.993747	0.98928	0.594158	0.594158	0.594158	0.0190237	0.0811622	0.0190237
plastid	AT4G35250	AT4G35250; Uncharacterized protein	30.7413	30.699	30.5389	31.1873	31.098	31.4192	31.3401	31.6644	0.998623	0.993415	1.01451	1.01033	1.00779	1.01821	0.769098	0.272788	0.015561	0.266795	0.288126	0.125726
plastid	AT5G04140	GLU1; Ferredoxin-dependent glutamate synthase 1, chloroplastic/mitochondrial	34.4343	34.3517	34.3964	35.0596	34.9367	35.0668	34.8375	35.6329	0.997603	0.9989	1.01816	1.00372	0.997162	1.01993	0.580143	0.686229	8.49884e-05	0.661072	0.661072	0.0714816
plastid	AT5G13030	AT5G13030; Uncharacterized protein	29.8127	30.0744	30.386	29.7515	29.7307	29.8314	29.9753	29.6574	1.00878	1.01923	0.997947	1.00338	1.00822	0.997533	0.168346	0.0188466	0.695391	0.872919	0.872919	0.872919
plastid	AT5G13630	CHLH; Magnesium-chelatase subunit ChlH, chloroplastic	31.449	31.1335	30.6699	31.8764	31.3735	31.5941	31.122	31.2779	0.989968	0.975228	1.01359	1.00703	0.991982	0.996952	0.246588	0.0271372	0.127523	0.830675	0.830675	0.830675
plastid	AT5G23120	HCF136; Photosystem II stability/assembly factor HCF136, chloroplastic	31.6581	31.4618	31.36	32.0843	32.0579	32.0674	31.9892	32.4648	0.993799	0.990582	1.01346	1.0003	0.997856	1.01269	0.30384	0.145048	0.039228	0.970116	0.945169	0.382198
plastid	AT5G26742	RH3; DEAD-box ATP-dependent RNA helicase 3, chloroplastic	32.4104	31.9456	31.4757	32.5493	31.9979	32.1599	31.7972	31.8285	0.98566	0.97116	1.00428	1.00506	0.993728	0.994706	0.146259	0.0223734	0.598678	0.861013	0.861013	0.861013
plastid	AT5G46290	KASI; 3-oxoacyl-[acyl-carrier-protein] synthase I, chloroplastic	29.8727	29.9676	29.572	30.0517	30.0197	30.122	29.8787	30.1184	1.00318	0.989934	1.00599	1.00341	0.995303	1.00329	0.405501	0.0342879	0.144598	0.905212	0.905212	0.905212
plastid	AT5G53490	AT5G53490; Thylakoid lumenal 17.4 kDa protein, chloroplastic	29.3159	29.7321	30.1147	29.4793	28.8631	29.3999	30.2296	29.6504	1.01419	1.02725	1.00557	1.0186	1.04734	1.02728	0.197639	0.0429314	0.468554	0.815189	0.815189	0.815189
plastid	AT5G66190	LFNR1; Ferredoxin--NADP reductase, leaf isozyme 1, chloroplastic	32.8563	32.9552	33.1005	33.2905	33.3908	33.2983	33.294	33.3624	1.00301	1.00743	1.01322	0.997229	0.997101	0.99915	0.405913	0.119283	0.0161763	0.765858	0.765858	0.921618
plastid	AT5G66570	PSBO1; Oxygen-evolving enhancer protein 1-1, chloroplastic	36.0271	36.1194	36.2342	36.0226	36.4382	36.0162	36.4295	36.0608	1.00256	1.00575	0.999875	0.988418	0.999762	0.989643	0.152865	0.0133037	0.932317	0.551862	0.980529	0.551862
plastid	ATCG00790	RPL16; 50S ribosomal protein L16, chloroplastic	30.5157	29.7958	29.377	30.6498	29.997	30.4464	30.4257	30.44	0.976409	0.962685	1.00439	1.01498	1.01429	1.01477	0.129741	0.0418262	0.710502	0.752826	0.752826	0.752826
plastid	ATCG00800	RPS3; 30S ribosomal protein S3, chloroplastic	31.913	31.3868	30.8276	32.1784	31.6336	32.3421	31.9459	32.1488	0.983511	0.965991	1.00832	1.0224	1.00987	1.01629	0.222208	0.0479291	0.458977	0.687159	0.687159	0.687159
